# Supplementary material for: The Role of m6A Regulator-Mediated Methylation Modification and Tumor Microenvironment Infiltration in Glioblastoma Multiforme
Source: Front Cell Dev Biol. 2022 Feb 21;10:842835. doi: 10.3389/fcell.2022.842835 (PMC8898963; doi:10.3389/fcell.2022.842835)
Supplement: Supplementary file 11 [file Table1.XLSX]

## Sheet: S1
Table-S1: The gene sets used in our work for marking each immune infiltration cell type
Metagene	Cell.type	Immunity
ADAM28	Activated.B.cell	Adaptive
CD180	Activated.B.cell	Adaptive
CD79B	Activated.B.cell	Adaptive
BLK	Activated.B.cell	Adaptive
CD19	Activated.B.cell	Adaptive
MS4A1	Activated.B.cell	Adaptive
TNFRSF17	Activated.B.cell	Adaptive
IGHM	Activated.B.cell	Adaptive
GNG7	Activated.B.cell	Adaptive
MICAL3	Activated.B.cell	Adaptive
SPIB	Activated.B.cell	Adaptive
HLA-DOB	Activated.B.cell	Adaptive
IGKC	Activated.B.cell	Adaptive
PNOC	Activated.B.cell	Adaptive
FCRL2	Activated.B.cell	Adaptive
BACH2	Activated.B.cell	Adaptive
CR2	Activated.B.cell	Adaptive
TCL1A	Activated.B.cell	Adaptive
AKNA	Activated.B.cell	Adaptive
ARHGAP25	Activated.B.cell	Adaptive
CCL21	Activated.B.cell	Adaptive
CD27	Activated.B.cell	Adaptive
CD38	Activated.B.cell	Adaptive
CLEC17A	Activated.B.cell	Adaptive
CLEC9A	Activated.B.cell	Adaptive
CLECL1	Activated.B.cell	Adaptive
AIM2	Activated.CD4.T.cell	Adaptive
BIRC3	Activated.CD4.T.cell	Adaptive
BRIP1	Activated.CD4.T.cell	Adaptive
CCL20	Activated.CD4.T.cell	Adaptive
CCL4	Activated.CD4.T.cell	Adaptive
CCL5	Activated.CD4.T.cell	Adaptive
CCNB1	Activated.CD4.T.cell	Adaptive
CCR7	Activated.CD4.T.cell	Adaptive
DUSP2	Activated.CD4.T.cell	Adaptive
ESCO2	Activated.CD4.T.cell	Adaptive
ETS1	Activated.CD4.T.cell	Adaptive
EXO1	Activated.CD4.T.cell	Adaptive
EXOC6	Activated.CD4.T.cell	Adaptive
IARS	Activated.CD4.T.cell	Adaptive
ITK	Activated.CD4.T.cell	Adaptive
KIF11	Activated.CD4.T.cell	Adaptive
KNTC1	Activated.CD4.T.cell	Adaptive
NUF2	Activated.CD4.T.cell	Adaptive
PRC1	Activated.CD4.T.cell	Adaptive
PSAT1	Activated.CD4.T.cell	Adaptive
RGS1	Activated.CD4.T.cell	Adaptive
RTKN2	Activated.CD4.T.cell	Adaptive
SAMSN1	Activated.CD4.T.cell	Adaptive
SELL	Activated.CD4.T.cell	Adaptive
TRAT1	Activated.CD4.T.cell	Adaptive
ADRM1	Activated.CD8.T.cell	Adaptive
AHSA1	Activated.CD8.T.cell	Adaptive
C1GALT1C1	Activated.CD8.T.cell	Adaptive
CCT6B	Activated.CD8.T.cell	Adaptive
CD37	Activated.CD8.T.cell	Adaptive
CD3D	Activated.CD8.T.cell	Adaptive
CD3E	Activated.CD8.T.cell	Adaptive
CD3G	Activated.CD8.T.cell	Adaptive
CD69	Activated.CD8.T.cell	Adaptive
CD8A	Activated.CD8.T.cell	Adaptive
CETN3	Activated.CD8.T.cell	Adaptive
CSE1L	Activated.CD8.T.cell	Adaptive
GEMIN6	Activated.CD8.T.cell	Adaptive
GNLY	Activated.CD8.T.cell	Adaptive
GPT2	Activated.CD8.T.cell	Adaptive
GZMA	Activated.CD8.T.cell	Adaptive
GZMH	Activated.CD8.T.cell	Adaptive
GZMK	Activated.CD8.T.cell	Adaptive
IL2RB	Activated.CD8.T.cell	Adaptive
LCK	Activated.CD8.T.cell	Adaptive
MPZL1	Activated.CD8.T.cell	Adaptive
NKG7	Activated.CD8.T.cell	Adaptive
PIK3IP1	Activated.CD8.T.cell	Adaptive
PTRH2	Activated.CD8.T.cell	Adaptive
TIMM13	Activated.CD8.T.cell	Adaptive
ZAP70	Activated.CD8.T.cell	Adaptive
ACP5	Gamma.delta.T.cell	Adaptive
AQP9	Gamma.delta.T.cell	Adaptive
BTN3A2	Gamma.delta.T.cell	Adaptive
C1orf54	Gamma.delta.T.cell	Adaptive
CARD8	Gamma.delta.T.cell	Adaptive
CCL18	Gamma.delta.T.cell	Adaptive
CD209	Gamma.delta.T.cell	Adaptive
CD33	Gamma.delta.T.cell	Adaptive
CD36	Gamma.delta.T.cell	Adaptive
CDK5	Gamma.delta.T.cell	Adaptive
IL10RB	Gamma.delta.T.cell	Adaptive
KLRF1	Gamma.delta.T.cell	Adaptive
LGALS1	Gamma.delta.T.cell	Adaptive
MAPK7	Gamma.delta.T.cell	Adaptive
KLHL7	Gamma.delta.T.cell	Adaptive
KRT80	Gamma.delta.T.cell	Adaptive
LAMC1	Gamma.delta.T.cell	Adaptive
LCORL	Gamma.delta.T.cell	Adaptive
LMNB1	Gamma.delta.T.cell	Adaptive
MEIS3P1	Gamma.delta.T.cell	Adaptive
MPL	Gamma.delta.T.cell	Adaptive
FABP1	Gamma.delta.T.cell	Adaptive
FABP5	Gamma.delta.T.cell	Adaptive
FADD	Gamma.delta.T.cell	Adaptive
MFAP3L	Gamma.delta.T.cell	Adaptive
MINPP1	Gamma.delta.T.cell	Adaptive
RPS24	Gamma.delta.T.cell	Adaptive
RPS7	Gamma.delta.T.cell	Adaptive
RPS9	Gamma.delta.T.cell	Adaptive
DBNL	Gamma.delta.T.cell	Adaptive
CCL13	Gamma.delta.T.cell	Adaptive
CD22	Immature..B.cell	Adaptive
CYBB	Immature..B.cell	Adaptive
FAM129C	Immature..B.cell	Adaptive
FCRL1	Immature..B.cell	Adaptive
FCRL3	Immature..B.cell	Adaptive
FCRL5	Immature..B.cell	Adaptive
FCRLA	Immature..B.cell	Adaptive
HDAC9	Immature..B.cell	Adaptive
HLA-DQA1	Immature..B.cell	Adaptive
HVCN1	Immature..B.cell	Adaptive
KIAA0226	Immature..B.cell	Adaptive
NCF1	Immature..B.cell	Adaptive
NCF1B	Immature..B.cell	Adaptive
P2RY10	Immature..B.cell	Adaptive
SP100	Immature..B.cell	Adaptive
TXNIP	Immature..B.cell	Adaptive
STAP1	Immature..B.cell	Adaptive
TAGAP	Immature..B.cell	Adaptive
ZCCHC2	Immature..B.cell	Adaptive
CCL3L1	Regulatory.T.cell	Adaptive
CD72	Regulatory.T.cell	Adaptive
CLEC5A	Regulatory.T.cell	Adaptive
FOXP3	Regulatory.T.cell	Adaptive
ITGA4	Regulatory.T.cell	Adaptive
L1CAM	Regulatory.T.cell	Adaptive
LIPA	Regulatory.T.cell	Adaptive
LRP1	Regulatory.T.cell	Adaptive
LRRC42	Regulatory.T.cell	Adaptive
MARCO	Regulatory.T.cell	Adaptive
MMP12	Regulatory.T.cell	Adaptive
MNDA	Regulatory.T.cell	Adaptive
MRC1	Regulatory.T.cell	Adaptive
MS4A6A	Regulatory.T.cell	Adaptive
PELO	Regulatory.T.cell	Adaptive
PLEK	Regulatory.T.cell	Adaptive
PRSS23	Regulatory.T.cell	Adaptive
PTGIR	Regulatory.T.cell	Adaptive
ST8SIA4	Regulatory.T.cell	Adaptive
STAB1	Regulatory.T.cell	Adaptive
B3GAT1	T.follicular.helper.cell	Adaptive
CDK5R1	T.follicular.helper.cell	Adaptive
PDCD1	T.follicular.helper.cell	Adaptive
BCL6	T.follicular.helper.cell	Adaptive
CD200	T.follicular.helper.cell	Adaptive
CD83	T.follicular.helper.cell	Adaptive
CD84	T.follicular.helper.cell	Adaptive
FGF2	T.follicular.helper.cell	Adaptive
GPR18	T.follicular.helper.cell	Adaptive
CEBPA	T.follicular.helper.cell	Adaptive
CECR1	T.follicular.helper.cell	Adaptive
CLEC10A	T.follicular.helper.cell	Adaptive
CLEC4A	T.follicular.helper.cell	Adaptive
CSF1R	T.follicular.helper.cell	Adaptive
CTSS	T.follicular.helper.cell	Adaptive
DMN	T.follicular.helper.cell	Adaptive
DPP4	T.follicular.helper.cell	Adaptive
LRRC32	T.follicular.helper.cell	Adaptive
MC5R	T.follicular.helper.cell	Adaptive
MICA	T.follicular.helper.cell	Adaptive
NCAM1	T.follicular.helper.cell	Adaptive
NCR2	T.follicular.helper.cell	Adaptive
NRP1	T.follicular.helper.cell	Adaptive
PDCD1LG2	T.follicular.helper.cell	Adaptive
PDCD6	T.follicular.helper.cell	Adaptive
PRDX1	T.follicular.helper.cell	Adaptive
RAE1	T.follicular.helper.cell	Adaptive
RAET1E	T.follicular.helper.cell	Adaptive
SIGLEC7	T.follicular.helper.cell	Adaptive
SIGLEC9	T.follicular.helper.cell	Adaptive
TYRO3	T.follicular.helper.cell	Adaptive
CHST12	T.follicular.helper.cell	Adaptive
CLIC3	T.follicular.helper.cell	Adaptive
IVNS1ABP	T.follicular.helper.cell	Adaptive
KIR2DL2	T.follicular.helper.cell	Adaptive
LGMN	T.follicular.helper.cell	Adaptive
CD70	Type.1.T.helper.cell	Adaptive
TBX21	Type.1.T.helper.cell	Adaptive
ADAM8	Type.1.T.helper.cell	Adaptive
AHCYL2	Type.1.T.helper.cell	Adaptive
ALCAM	Type.1.T.helper.cell	Adaptive
B3GALNT1	Type.1.T.helper.cell	Adaptive
BBS12	Type.1.T.helper.cell	Adaptive
BST1	Type.1.T.helper.cell	Adaptive
CD151	Type.1.T.helper.cell	Adaptive
CD47	Type.1.T.helper.cell	Adaptive
CD48	Type.1.T.helper.cell	Adaptive
CD52	Type.1.T.helper.cell	Adaptive
CD53	Type.1.T.helper.cell	Adaptive
CD59	Type.1.T.helper.cell	Adaptive
CD6	Type.1.T.helper.cell	Adaptive
CD68	Type.1.T.helper.cell	Adaptive
CD7	Type.1.T.helper.cell	Adaptive
CD96	Type.1.T.helper.cell	Adaptive
CFHR3	Type.1.T.helper.cell	Adaptive
CHRM3	Type.1.T.helper.cell	Adaptive
CLEC7A	Type.1.T.helper.cell	Adaptive
COL23A1	Type.1.T.helper.cell	Adaptive
COL4A4	Type.1.T.helper.cell	Adaptive
COL5A3	Type.1.T.helper.cell	Adaptive
DAB1	Type.1.T.helper.cell	Adaptive
DLEU7	Type.1.T.helper.cell	Adaptive
DOC2B	Type.1.T.helper.cell	Adaptive
EMP1	Type.1.T.helper.cell	Adaptive
F12	Type.1.T.helper.cell	Adaptive
FURIN	Type.1.T.helper.cell	Adaptive
GAB3	Type.1.T.helper.cell	Adaptive
GATM	Type.1.T.helper.cell	Adaptive
GFPT2	Type.1.T.helper.cell	Adaptive
GPR25	Type.1.T.helper.cell	Adaptive
GREM2	Type.1.T.helper.cell	Adaptive
HAVCR1	Type.1.T.helper.cell	Adaptive
HSD11B1	Type.1.T.helper.cell	Adaptive
HUNK	Type.1.T.helper.cell	Adaptive
IGF2	Type.1.T.helper.cell	Adaptive
RCSD1	Type.1.T.helper.cell	Adaptive
RYR1	Type.1.T.helper.cell	Adaptive
SAV1	Type.1.T.helper.cell	Adaptive
SELE	Type.1.T.helper.cell	Adaptive
SELP	Type.1.T.helper.cell	Adaptive
SH3KBP1	Type.1.T.helper.cell	Adaptive
SIT1	Type.1.T.helper.cell	Adaptive
SLC35B3	Type.1.T.helper.cell	Adaptive
SIGLEC10	Type.1.T.helper.cell	Adaptive
SKAP1	Type.1.T.helper.cell	Adaptive
THUMPD2	Type.1.T.helper.cell	Adaptive
TIGIT	Type.1.T.helper.cell	Adaptive
ZEB2	Type.1.T.helper.cell	Adaptive
ENC1	Type.1.T.helper.cell	Adaptive
FAM134B	Type.1.T.helper.cell	Adaptive
FBXO30	Type.1.T.helper.cell	Adaptive
FCGR2C	Type.1.T.helper.cell	Adaptive
STAC	Type.1.T.helper.cell	Adaptive
LTC4S	Type.1.T.helper.cell	Adaptive
MAN1B1	Type.1.T.helper.cell	Adaptive
MDH1	Type.1.T.helper.cell	Adaptive
MMD	Type.1.T.helper.cell	Adaptive
RGS16	Type.1.T.helper.cell	Adaptive
IL12A	Type.1.T.helper.cell	Adaptive
P2RX5	Type.1.T.helper.cell	Adaptive
CD97	Type.1.T.helper.cell	Adaptive
ITGB4	Type.1.T.helper.cell	Adaptive
ICAM3	Type.1.T.helper.cell	Adaptive
METRNL	Type.1.T.helper.cell	Adaptive
TNFRSF1A	Type.1.T.helper.cell	Adaptive
IRF1	Type.1.T.helper.cell	Adaptive
HTR2B	Type.1.T.helper.cell	Adaptive
CALD1	Type.1.T.helper.cell	Adaptive
MOCOS	Type.1.T.helper.cell	Adaptive
TRAF3IP2	Type.1.T.helper.cell	Adaptive
TLR8	Type.1.T.helper.cell	Adaptive
TRAF1	Type.1.T.helper.cell	Adaptive
DUSP14	Type.1.T.helper.cell	Adaptive
IL17A	Type.17.T.helper.cell	Adaptive
IL17RA	Type.17.T.helper.cell	Adaptive
C2CD4A	Type.17.T.helper.cell	Adaptive
C2CD4B	Type.17.T.helper.cell	Adaptive
CA2	Type.17.T.helper.cell	Adaptive
CCDC65	Type.17.T.helper.cell	Adaptive
CEACAM3	Type.17.T.helper.cell	Adaptive
IL17C	Type.17.T.helper.cell	Adaptive
IL17F	Type.17.T.helper.cell	Adaptive
IL17RC	Type.17.T.helper.cell	Adaptive
IL17RE	Type.17.T.helper.cell	Adaptive
IL23A	Type.17.T.helper.cell	Adaptive
ILDR1	Type.17.T.helper.cell	Adaptive
LONRF3	Type.17.T.helper.cell	Adaptive
SH2D6	Type.17.T.helper.cell	Adaptive
TNIP2	Type.17.T.helper.cell	Adaptive
ABCA1	Type.17.T.helper.cell	Adaptive
ABCB1	Type.17.T.helper.cell	Adaptive
ADAMTS12	Type.17.T.helper.cell	Adaptive
ANK1	Type.17.T.helper.cell	Adaptive
ANKRD22	Type.17.T.helper.cell	Adaptive
B3GALT2	Type.17.T.helper.cell	Adaptive
CAMTA1	Type.17.T.helper.cell	Adaptive
CCR9	Type.17.T.helper.cell	Adaptive
CD40	Type.17.T.helper.cell	Adaptive
GPR44	Type.17.T.helper.cell	Adaptive
IFT80	Type.17.T.helper.cell	Adaptive
ASB2	Type.2.T.helper.cell	Adaptive
CSRP2	Type.2.T.helper.cell	Adaptive
DAPK1	Type.2.T.helper.cell	Adaptive
DLC1	Type.2.T.helper.cell	Adaptive
DNAJC12	Type.2.T.helper.cell	Adaptive
DUSP6	Type.2.T.helper.cell	Adaptive
GNAI1	Type.2.T.helper.cell	Adaptive
LAMP3	Type.2.T.helper.cell	Adaptive
NRP2	Type.2.T.helper.cell	Adaptive
OSBPL1A	Type.2.T.helper.cell	Adaptive
PDE4B	Type.2.T.helper.cell	Adaptive
PHLDA1	Type.2.T.helper.cell	Adaptive
PLA2G4A	Type.2.T.helper.cell	Adaptive
RAB27B	Type.2.T.helper.cell	Adaptive
RBMS3	Type.2.T.helper.cell	Adaptive
RNF125	Type.2.T.helper.cell	Adaptive
TMPRSS3	Type.2.T.helper.cell	Adaptive
GATA3	Type.2.T.helper.cell	Adaptive
BIRC5	Type.2.T.helper.cell	Adaptive
CDC25C	Type.2.T.helper.cell	Adaptive
CDC7	Type.2.T.helper.cell	Adaptive
CENPF	Type.2.T.helper.cell	Adaptive
CXCR6	Type.2.T.helper.cell	Adaptive
DHFR	Type.2.T.helper.cell	Adaptive
EVI5	Type.2.T.helper.cell	Adaptive
GSTA4	Type.2.T.helper.cell	Adaptive
HELLS	Type.2.T.helper.cell	Adaptive
IL26	Type.2.T.helper.cell	Adaptive
LAIR2	Type.2.T.helper.cell	Adaptive
ABCD1	Activated.dendritic.cell	Innate
C1QC	Activated.dendritic.cell	Innate
CAPG	Activated.dendritic.cell	Innate
CCL3L3	Activated.dendritic.cell	Innate
CD207	Activated.dendritic.cell	Innate
CD302	Activated.dendritic.cell	Innate
ATP5B	Activated.dendritic.cell	Innate
ATP5L	Activated.dendritic.cell	Innate
ATP6V1A	Activated.dendritic.cell	Innate
BCL2L1	Activated.dendritic.cell	Innate
C1QB	Activated.dendritic.cell	Innate
SNURF	Activated.dendritic.cell	Innate
SPCS3	Activated.dendritic.cell	Innate
CCNA1	Activated.dendritic.cell	Innate
CEACAM8	Activated.dendritic.cell	Innate
NOS2	Activated.dendritic.cell	Innate
SRA1	Activated.dendritic.cell	Innate
TNFRSF6B	Activated.dendritic.cell	Innate
TREM1	Activated.dendritic.cell	Innate
TREML1	Activated.dendritic.cell	Innate
RHOA	Activated.dendritic.cell	Innate
SLC25A37	Activated.dendritic.cell	Innate
TNFSF14	Activated.dendritic.cell	Innate
TREML4	Activated.dendritic.cell	Innate
VNN2	Activated.dendritic.cell	Innate
XPO6	Activated.dendritic.cell	Innate
CLEC4C	Activated.dendritic.cell	Innate
TNFAIP2	Activated.dendritic.cell	Innate
UBD	Activated.dendritic.cell	Innate
ACTR3	Activated.dendritic.cell	Innate
RAB1A	Activated.dendritic.cell	Innate
SLA	Activated.dendritic.cell	Innate
HLA-DQA2	Activated.dendritic.cell	Innate
SIGLEC5	Activated.dendritic.cell	Innate
SLAMF9	Activated.dendritic.cell	Innate
ABAT	CD56bright.natural.killer.cell	Innate
C11orf75	CD56bright.natural.killer.cell	Innate
C5orf15	CD56bright.natural.killer.cell	Innate
CDHR1	CD56bright.natural.killer.cell	Innate
DCAF12	CD56bright.natural.killer.cell	Innate
DYNLL1	CD56bright.natural.killer.cell	Innate
GPR137B	CD56bright.natural.killer.cell	Innate
HCP5	CD56bright.natural.killer.cell	Innate
HDGFRP2	CD56bright.natural.killer.cell	Innate
KRT86	CD56bright.natural.killer.cell	Innate
MLST8	CD56bright.natural.killer.cell	Innate
ELMOD3	CD56bright.natural.killer.cell	Innate
ENTPD5	CD56bright.natural.killer.cell	Innate
FAM119A	CD56bright.natural.killer.cell	Innate
FAM179A	CD56bright.natural.killer.cell	Innate
CLIC2	CD56bright.natural.killer.cell	Innate
COX7A2L	CD56bright.natural.killer.cell	Innate
CREB3L4	CD56bright.natural.killer.cell	Innate
CSF1	CD56bright.natural.killer.cell	Innate
CSNK2A2	CD56bright.natural.killer.cell	Innate
CSTA	CD56bright.natural.killer.cell	Innate
CSTB	CD56bright.natural.killer.cell	Innate
CTPS	CD56bright.natural.killer.cell	Innate
CTSD	CD56bright.natural.killer.cell	Innate
FST	CD56bright.natural.killer.cell	Innate
GATA2	CD56bright.natural.killer.cell	Innate
GMPR	CD56bright.natural.killer.cell	Innate
HDC	CD56bright.natural.killer.cell	Innate
HEY1	CD56bright.natural.killer.cell	Innate
HOXA1	CD56bright.natural.killer.cell	Innate
HS2ST1	CD56bright.natural.killer.cell	Innate
HS3ST1	CD56bright.natural.killer.cell	Innate
BCL11B	CD56bright.natural.killer.cell	Innate
CDH3	CD56bright.natural.killer.cell	Innate
MYL6B	CD56bright.natural.killer.cell	Innate
NAA16	CD56bright.natural.killer.cell	Innate
ClQA	CD56bright.natural.killer.cell	Innate
ClQB	CD56bright.natural.killer.cell	Innate
CYP27B1	CD56bright.natural.killer.cell	Innate
EIF3M	CD56bright.natural.killer.cell	Innate
CYP27A1	CD56dim.natural.killer.cell	Innate
DDX55	CD56dim.natural.killer.cell	Innate
DYRK2	CD56dim.natural.killer.cell	Innate
RPL37A	CD56dim.natural.killer.cell	Innate
NOTCH3	CD56dim.natural.killer.cell	Innate
AKR7A3	CD56dim.natural.killer.cell	Innate
GPRC5C	CD56dim.natural.killer.cell	Innate
GRIN1	CD56dim.natural.killer.cell	Innate
HLA-E	CD56dim.natural.killer.cell	Innate
PORCN	CD56dim.natural.killer.cell	Innate
PSMC4	CD56dim.natural.killer.cell	Innate
UPP1	CD56dim.natural.killer.cell	Innate
IL21R	CD56dim.natural.killer.cell	Innate
KIR2DS1	CD56dim.natural.killer.cell	Innate
KIR2DS2	CD56dim.natural.killer.cell	Innate
KIR2DS5	CD56dim.natural.killer.cell	Innate
GIPR	Eosinophil	Innate
KRT18P50	Eosinophil	Innate
LRMP	Eosinophil	Innate
FOSB	Eosinophil	Innate
RRP12	Eosinophil	Innate
GPR183	Eosinophil	Innate
NR4A3	Eosinophil	Innate
ST3GAL6	Eosinophil	Innate
DEPDC5	Eosinophil	Innate
PDE6C	Eosinophil	Innate
PKD2L2	Eosinophil	Innate
GPR65	Eosinophil	Innate
IL5RA	Eosinophil	Innate
P2RY14	Eosinophil	Innate
DACH1	Eosinophil	Innate
DAPK2	Eosinophil	Innate
EMR3	Eosinophil	Innate
ACADM	Immature.dendritic.cell	Innate
AHCYL1	Immature.dendritic.cell	Innate
ALDH1A2	Immature.dendritic.cell	Innate
ALDH3A2	Immature.dendritic.cell	Innate
ALDH9A1	Immature.dendritic.cell	Innate
ALOX15	Immature.dendritic.cell	Innate
AMT	Immature.dendritic.cell	Innate
ARL1	Immature.dendritic.cell	Innate
ATIC	Immature.dendritic.cell	Innate
ATP5A1	Immature.dendritic.cell	Innate
CAPZA1	Immature.dendritic.cell	Innate
LILRA5	Immature.dendritic.cell	Innate
RDX	Immature.dendritic.cell	Innate
RRAGD	Immature.dendritic.cell	Innate
TACSTD2	Immature.dendritic.cell	Innate
INPP5F	Immature.dendritic.cell	Innate
RAB38	Immature.dendritic.cell	Innate
PLAU	Immature.dendritic.cell	Innate
CSF3R	Immature.dendritic.cell	Innate
SLC18A2	Immature.dendritic.cell	Innate
AMPD2	Immature.dendritic.cell	Innate
CLTB	Immature.dendritic.cell	Innate
C1orf162	Immature.dendritic.cell	Innate
AIF1	Macrophage	Innate
CCL1	Macrophage	Innate
CCL14	Macrophage	Innate
CCL23	Macrophage	Innate
CCL26	Macrophage	Innate
CD300LB	Macrophage	Innate
CNR1	Macrophage	Innate
CNR2	Macrophage	Innate
EIF1	Macrophage	Innate
EIF4A1	Macrophage	Innate
FPR1	Macrophage	Innate
FPR2	Macrophage	Innate
FRAT2	Macrophage	Innate
GPR27	Macrophage	Innate
GPR77	Macrophage	Innate
RNASE2	Macrophage	Innate
MS4A2	Macrophage	Innate
BASP1	Macrophage	Innate
IGSF6	Macrophage	Innate
HK3	Macrophage	Innate
VNN1	Macrophage	Innate
FES	Macrophage	Innate
NPL	Macrophage	Innate
FZD2	Macrophage	Innate
FAM198B	Macrophage	Innate
HNMT	Macrophage	Innate
SLC15A3	Macrophage	Innate
CD4	Macrophage	Innate
TXNDC3	Macrophage	Innate
FRMD4A	Macrophage	Innate
CRYBB1	Macrophage	Innate
HRH1	Macrophage	Innate
WNT5B	Macrophage	Innate
ADAMTS3	Mast.cell	Innate
CPA3	Mast.cell	Innate
CMA1	Mast.cell	Innate
CTSG	Mast.cell	Innate
ARHGAP15	Mast.cell	Innate
CPM	Mast.cell	Innate
FCN1	Mast.cell	Innate
FTL	Mast.cell	Innate
HSPA6	Mast.cell	Innate
ITGA9	Mast.cell	Innate
RNASE3	Mast.cell	Innate
S100A4	Mast.cell	Innate
SIGLEC8	Mast.cell	Innate
SLC6A4	Mast.cell	Innate
PTGS2	Mast.cell	Innate
EGR3	Mast.cell	Innate
PILRA	Mast.cell	Innate
CCR2	MDSC	Innate
CD14	MDSC	Innate
CD2	MDSC	Innate
CD86	MDSC	Innate
CXCR4	MDSC	Innate
FCGR2A	MDSC	Innate
FCGR2B	MDSC	Innate
FCGR3A	MDSC	Innate
FERMT3	MDSC	Innate
GPSM3	MDSC	Innate
IL18BP	MDSC	Innate
IL4R	MDSC	Innate
ITGAL	MDSC	Innate
ITGAM	MDSC	Innate
PARVG	MDSC	Innate
PSAP	MDSC	Innate
PTGER2	MDSC	Innate
PTGES2	MDSC	Innate
S100A8	MDSC	Innate
S100A9	MDSC	Innate
ASGR2	Monocyte	Innate
CFP	Monocyte	Innate
ASGR1	Monocyte	Innate
CD1D	Monocyte	Innate
UPK3A	Monocyte	Innate
ACTG1	Monocyte	Innate
ANXA5	Monocyte	Innate
ATP6V1B2	Monocyte	Innate
CFL1	Monocyte	Innate
DAZAP2	Monocyte	Innate
CTBS	Monocyte	Innate
EMR4P	Monocyte	Innate
HIVEP2	Monocyte	Innate
MARCKSL1	Monocyte	Innate
MBP	Monocyte	Innate
MMP15	Monocyte	Innate
PNPLA6	Monocyte	Innate
TMBIM6	Monocyte	Innate
PQBP1	Monocyte	Innate
TEX264	Monocyte	Innate
IKZF1	Monocyte	Innate
AKT3	Natural.killer.cell	Innate
AXL	Natural.killer.cell	Innate
BST2	Natural.killer.cell	Innate
CDH2	Natural.killer.cell	Innate
CRTAM	Natural.killer.cell	Innate
CSF2RA	Natural.killer.cell	Innate
CTSZ	Natural.killer.cell	Innate
CXCL1	Natural.killer.cell	Innate
CYTH1	Natural.killer.cell	Innate
DAXX	Natural.killer.cell	Innate
DGKH	Natural.killer.cell	Innate
DLL4	Natural.killer.cell	Innate
DPYD	Natural.killer.cell	Innate
ERBB3	Natural.killer.cell	Innate
F11R	Natural.killer.cell	Innate
FAM27A	Natural.killer.cell	Innate
FAM49A	Natural.killer.cell	Innate
FASLG	Natural.killer.cell	Innate
FCGR1A	Natural.killer.cell	Innate
FN1	Natural.killer.cell	Innate
FSTL1	Natural.killer.cell	Innate
FUCA1	Natural.killer.cell	Innate
GBP3	Natural.killer.cell	Innate
GLS2	Natural.killer.cell	Innate
GRB2	Natural.killer.cell	Innate
LST1	Natural.killer.cell	Innate
BCL2	Natural.killer.cell	Innate
CDC5L	Natural.killer.cell	Innate
FGF18	Natural.killer.cell	Innate
FUT5	Natural.killer.cell	Innate
FZR1	Natural.killer.cell	Innate
GAGE2	Natural.killer.cell	Innate
IGFBP5	Natural.killer.cell	Innate
KANK2	Natural.killer.cell	Innate
LDB3	Natural.killer.cell	Innate
BTN2A2	Natural.killer.T.cell	Innate
CD101	Natural.killer.T.cell	Innate
CD109	Natural.killer.T.cell	Innate
CNPY3	Natural.killer.T.cell	Innate
CNPY4	Natural.killer.T.cell	Innate
CREB1	Natural.killer.T.cell	Innate
CRTC2	Natural.killer.T.cell	Innate
CRTC3	Natural.killer.T.cell	Innate
CSF2	Natural.killer.T.cell	Innate
KLRC1	Natural.killer.T.cell	Innate
FUT4	Natural.killer.T.cell	Innate
ICAM2	Natural.killer.T.cell	Innate
IL32	Natural.killer.T.cell	Innate
LAMP2	Natural.killer.T.cell	Innate
LILRB5	Natural.killer.T.cell	Innate
KLRG1	Natural.killer.T.cell	Innate
HSPA4	Natural.killer.T.cell	Innate
HSPB6	Natural.killer.T.cell	Innate
ISM2	Natural.killer.T.cell	Innate
ITIH2	Natural.killer.T.cell	Innate
KDM4C	Natural.killer.T.cell	Innate
KIR2DS4	Natural.killer.T.cell	Innate
KIRREL3	Natural.killer.T.cell	Innate
SDCBP	Natural.killer.T.cell	Innate
NFATC2IP	Natural.killer.T.cell	Innate
MICB	Natural.killer.T.cell	Innate
KIR2DL1	Natural.killer.T.cell	Innate
KIR2DL3	Natural.killer.T.cell	Innate
KIR3DL1	Natural.killer.T.cell	Innate
KIR3DL2	Natural.killer.T.cell	Innate
NCR1	Natural.killer.T.cell	Innate
FOSL1	Natural.killer.T.cell	Innate
TSLP	Natural.killer.T.cell	Innate
SLC7A7	Natural.killer.T.cell	Innate
SPP1	Natural.killer.T.cell	Innate
TREM2	Natural.killer.T.cell	Innate
UBASH3A	Natural.killer.T.cell	Innate
YBX2	Natural.killer.T.cell	Innate
CCDC88A	Natural.killer.T.cell	Innate
CLEC1A	Natural.killer.T.cell	Innate
THBD	Natural.killer.T.cell	Innate
PDPN	Natural.killer.T.cell	Innate
VCAM1	Natural.killer.T.cell	Innate
EMR1	Natural.killer.T.cell	Innate
CREB5	Neutrophil	Innate
CDA	Neutrophil	Innate
CHST15	Neutrophil	Innate
S100A12	Neutrophil	Innate
APOBEC3A	Neutrophil	Innate
CASP5	Neutrophil	Innate
MMP25	Neutrophil	Innate
HAL	Neutrophil	Innate
C1orf183	Neutrophil	Innate
FFAR2	Neutrophil	Innate
MAK	Neutrophil	Innate
CXCR1	Neutrophil	Innate
STEAP4	Neutrophil	Innate
MGAM	Neutrophil	Innate
BTNL8	Neutrophil	Innate
CXCR2	Neutrophil	Innate
TNFRSF10C	Neutrophil	Innate
VNN3	Neutrophil	Innate
CBX6	Plasmacytoid.dendritic.cell	Innate
DAB2	Plasmacytoid.dendritic.cell	Innate
DDX17	Plasmacytoid.dendritic.cell	Innate
HIGD1A	Plasmacytoid.dendritic.cell	Innate
IDH3A	Plasmacytoid.dendritic.cell	Innate
IL3RA	Plasmacytoid.dendritic.cell	Innate
MAGED1	Plasmacytoid.dendritic.cell	Innate
NUCB2	Plasmacytoid.dendritic.cell	Innate
OFD1	Plasmacytoid.dendritic.cell	Innate
OGT	Plasmacytoid.dendritic.cell	Innate
PDIA4	Plasmacytoid.dendritic.cell	Innate
SERTAD2	Plasmacytoid.dendritic.cell	Innate
SIRPA	Plasmacytoid.dendritic.cell	Innate
TMED2	Plasmacytoid.dendritic.cell	Innate
ENG	Plasmacytoid.dendritic.cell	Innate
FCAR	Plasmacytoid.dendritic.cell	Innate
IGF1	Plasmacytoid.dendritic.cell	Innate
ITGA2B	Plasmacytoid.dendritic.cell	Innate
GABARAP	Plasmacytoid.dendritic.cell	Innate
GPX1	Plasmacytoid.dendritic.cell	Innate
KRT23	Plasmacytoid.dendritic.cell	Innate
PROK2	Plasmacytoid.dendritic.cell	Innate
RALB	Plasmacytoid.dendritic.cell	Innate
RETNLB	Plasmacytoid.dendritic.cell	Innate
RNF141	Plasmacytoid.dendritic.cell	Innate
SEC14L1	Plasmacytoid.dendritic.cell	Innate
SEPX1	Plasmacytoid.dendritic.cell	Innate
EMP3	Plasmacytoid.dendritic.cell	Innate
CD300LF	Plasmacytoid.dendritic.cell	Innate
ABTB1	Plasmacytoid.dendritic.cell	Innate
KLHL21	Plasmacytoid.dendritic.cell	Innate
PHRF1	Plasmacytoid.dendritic.cell	Innate

## Sheet: S2
Table-S2: The gene sets used in our work for marking each immune signature
aDCs	APC co inhibition	APC co stimulation	B cells	CCR	CD8+ T cells	Check-point	Cytolytic activity	DCs	HLA	iDCs	Inflammation-promoting	Macrophages	Mast cells	MHC class I	Neutrophils	NK cells	Parainflammation	pDCs	T cell co-inhibition	T cell co-stimulation	T helper cells	Tfh	Th1 cells	Th2 cells	TIL	Treg	Type I IFN Reponse	Type II IFN Reponse
CD83	C10orf54	CD40	BACH2	CCL16	CD8A	IDO1	PRF1	CCL17	HLA-E	CD1A	CCL5	C11orf45	CMA1	B2M	EVI2B	KLRC1	CXCL10	CLEC4C	BTLA	CD2	CD4	PDCD1	IFNG	PMCH	ITM2C	IL12RB2	DDX4	GPR146
LAMP3	CD274	CD58	BANK1	TPO		LAG3	GZMA	CCL22	HLA-DPB2	CD1E	CD19	CD68	MS4A2	HLA-A	HSD17B11	KLRF1	PLAT	CXCR3	C10orf54	CD226		CXCL13	TBX21	LAIR2	CD38	TMPRSS6	IFIT1	SELP
CCL1	LGALS9	CD70	BLK	TGFBR2		CTLA4		CD209	HLA-C		CD8B	CLEC5A	TPSAB1	TAP1	KDM6B		CCND1	GZMB	CD160	CD27		CXCR5	CTLA4	SMAD2	THEMIS2	CTSC	IFIT2	AHR
	PDCD1LG2	ICOSLG	BTLA	CXCL2		TNFRSF9		CCL13	HLA-J		CXCL10	CYBB			MEGF9		LGMN	IL3RA	CD244	CD28			STAT4	CXCR6	GLYR1	LAPTM4B	IFIT3
	PVRL3	SLAMF1	CD79A	CCL14		ICOS			HLA-DQB1		CXCL13	FUCA1			MNDA		PLAUR	IRF7	CD274	CD40LG			CD38	GATA3	ICOS	TFRC	IRF7
		TNFSF14	CD79B	TGFBR3		CD80			HLA-DQB2		CXCL9	GPNMB			NLRP12		AIM2	IRF8	CTLA4	ICOS			IL12RB2	IL26	F5	RNF145	ISG20
		TNFSF15	FCRL1	IL11RA		PDCD1LG2			HLA-DQA2		GNLY	HS3ST2			PADI4		MMP7	LILRA4	HAVCR2	SLAMF1			LTA		TIGIT	NETO2	MX1
		TNFSF18	FCRL3	CCL11		TIGIT			HLA-DQA1		GZMB	LGMN			SELL		ICAM1	PHEX	LAG3	TNFRSF18			CSF2		KLRD1	ADAT2	MX2
		TNFSF4	HVCN1	IL4I1		CD70			HLA-A		IFNG	MMP9			TRANK1		MX2	PLD4	LAIR1	TNFRSF25					IRF4	CHST2	RSAD2
		TNFSF8	RALGPS2	IL33		TNFSF9			HLA-DMA		IL12A	TM4SF19			VNN3		CXCL9	PTCRA	TIGIT	TNFRSF4					PRKCQ	CTLA4	TNFSF10
		TNFSF9		CXCL12		ICOSLG			HLA-DOB		IL12B						ANXA1			TNFRSF8					FCRL5	NFE2L3
				CXCL10		KIR3DL1			HLA-DRB1		IRF1						TLR2			TNFRSF9					SIRPG	LIMA1
				BMPER		CD86			HLA-H		PRF1						PLA2G2D			TNFSF14					LPXN	IL1R2
				BMP8A		PDCD1			HLA-B		STAT1						ITGA2								IL2RG	ICOS
				CXCL11		LAIR1			HLA-DRB5		TBX21						MX1								CCL5	HSDL2
				IL21R		TNFRSF8			HLA-DOA								HMOX1								LCK	HTATIP2
				IL17B		TNFSF15			HLA-DPB1								CD276								TRAF3IP3	FKBP1A
				TNFRSF9		TNFRSF14			HLA-DRA								TIRAP								CD86	TIGIT
				ILF2		IDO2			HLA-DRB6								IL33								MAL	CCR8
				CX3CR1		CD276			HLA-L								PTGES								LILRB1	LTA
				CCR8		CD40			HLA-F								TNFRSF12A								DOK2	SLC35F2
				TNFSF12		TNFRSF4			HLA-G								SCARB1								CD6	IL21R
				CSF3		TNFSF14			HLA-DMB								CD14								PAG1	AHCYL1
				TNFSF4		HHLA2			HLA-DPA1								BLNK								LAX1	SOCS2
				BMP3		CD244											IFIT3								PLEK	ETV7
				CX3CL1		CD274											RETNLB								PIK3CD	BCL2L1
				BMP5		HAVCR2											IFIT2								SLAMF1	RRAGB
				CXCR2		CD27											ISG15								XCL1	ACSL4
				TNFRSF10D		BTLA											OAS2								GPR171	CHRNA6
				BMP2		LGALS9											REL								XCL2	BATF
				CXCL14		TMIGD2											OAS3								TBX21	LAX1
				CCL28		CD28											CD44								CD2	ADPRH
				CXCL3		CD48											PPARG								CD53	TNFRSF4
				BMP6		TNFRSF25											BST2								KLHL6	ANKRD10
				CCL21		CD40LG											OAS1								SLAMF6	CD274
				CXCL9		ADORA2A											NOX1								CD40	CASP1
				CCL23		VTCN1											PLA2G2A								SIT1	LY75
				IL6		CD160											IFIT1								TNFRSF4	NPTN
				TNFRSF18		CD44											IFITM3								CD79A	SSTR3
				IL17RD		TNFSF18											IL1RN								CD247	GRSF1
				IL17D		TNFRSF18																			LCP2	CSF2RB
				IL27		BTNL2																			CD3D	TMEM184C
				CCL7		C10orf54																			CD27	NDFIP2
				IL1R1		CD200R1																			SH2D1A	ZBTB38
				CXCR4		TNFSF4																			FYB	ERI1
				CXCR2P1		CD200																			ARHGAP30	TRAF3
				TGFB1I1		NRP1																			ACAP1	NAB1
				IFNGR1																					CST7	HS3ST3B1
				IL9R																					CD3G	LAYN
				IL1RAPL1																					IL2RB	JAK1
				IL11																					CD3E	VDR
				CSF1																					FCRL3	LEPROT
				IL20RA																					CORO1A	GCNT1
				IL25																					ITK	PTPRJ
				TNFRSF4																					TCL1A	IKZF2
				IL18																					CYBB	CSF1
				ILF3																					CSF2RB	ENTPD1
				CCL20																					IKZF1	TNFRSF18
				TNFRSF12A																					NCF4	METTL7A
				IL6ST																					DOCK2	KSR1
				CXCL13																					CCR2	SSH1
				IL12B																					PTPRC	CADM1
				TNFRSF8																					PLAC8	IL1R1
				IL6R																					NCKAP1L	ACP5
				BMPR2																					IL7R	CHST7
				IFNE																					2021-09-06	THADA
				IL1RAPL2																					CD28	CD177
				IL3RA																					STAT4	NFAT5
				BMP4																					CD8A	ZNF282
				CCL24																					LY9	MAGEH1
				TNFSF13B																					CD48
				CCR4																					HCST
				IL2RA																					PTPRCAP
				IL32																					SASH3
				TNFRSF10C																					ARHGAP25
				IL22RA1																					LAT
				BMPR1A																					TRAT1
				CXCR5																					IL10RA
				CXCR3																					PAX5
				IFNA8																					CCR7
				IL17REL																					DOCK11
				IFNB1																					PARVG
				IFNAR1																					SPNS1
				TNFRSF1B																					CD52
				CCL17																					HCLS1
				IFNL1																					ARHGAP9
				IL16																					GIMAP6
				IL1RL1																					PRKCB
				ILK																					MS4A1
				CCL25																					GPR18
				ILDR2																					TBC1D10C
				CXCR1																					GVINP1
				IL36RN																					P2RY8
				IL34																					EVI2B
				TGFB1																					VAMP5
				IFNG																					KLRK1
				IL19																					SELL
				ILKAP																					MPEG1
				BMP2K																					MS4A6A
				CCR10																					ARHGAP15
				ILDR1																					MFNG
				EPO																					GZMK
				CCR7																					SELPLG
				IL17C																					TARP
				IL23A																					GIMAP7
				CCR5																					FAM65B
				IL7																					INPP5D
				EPOR																					ITGA4
				CCL13																					MZB1
				IL2RG																					GPSM3
				IL31RA																					STK10
				TNFAIP6																					CLEC2D
				IFNL2																					IL16
				BMP1																					NLRC3
				IL12RB1																					GIMAP5
				TNFAIP8																					GIMAP4
				IL4R																					IFFO1
				TNFRSF6B																					CFH
				TNFAIP8L1																					PVRIG
				TNFRSF10B																					CFHR1
				IFNL3
				CCL5
				CXCL6
				CXCL1
				CCR3
				TNFSF11
				CSF1R
				IL21
				IL1RAP
				IL12RB2
				CCL1
				IL17RA
				CCR1
				IL1RN
				TNFRSF11B
				TNFRSF14
				IL13
				IL2RB
				BMP8B
				CCL2
				IL24
				IL18RAP
				TGFBI
				TNFSF10
				TNFRSF11A
				CXCL5
				IL5RA
				TNFSF9
				IL1RL2
				TNFRSF13C
				IL36G
				IL15RA
				TNFRSF21
				CXCL8
				IL22RA2
				TNFAIP8L2
				IL18R1
				IFNLR1
				CXCR6
				CCL3L3
				TNFRSF1A
				IL17RE
				IFNGR2
				IL17RC
				TNFAIP8L3
				ILVBL
				TGFBRAP1
				CCL4L1
				CSF2RA
				CCRN4L
				CCL26
				TNFAIP1
				CCRL2
				IFNA10
				TNFRSF17
				IFNA13
				IL20
				IL18BP
				CCL3L1
				TNFSF12-TNFSF13
				IL5
				IL23R
				IL26
				TNF
				TGFA
				CSF2
				IL1F10
				CXCL17
				TNFSF13
				IFNA4
				IL37
				IL12A
				IL7R
				IFNA1
				IL1A
				IL4
				IL2
				CCL22
				CSF3R
				IL10
				IFNK
				TGFB2
				IL1R2
				IL1B
				IL17F
				IL27RA
				IL15
				TNFSF8
				IL36B
				XCL1
				CXCL16
				TNFRSF19
				IL3
				CCL3
				IFNA2
				BMPR1B
				IFNA21
				TNFSF18
				CCL8
				IL17RB
				TNFRSF25
				IL22
				IL10RB
				IFNAR2
				CCL18
				IFNA16
				CSF2RB
				IL36A
				TNFAIP3
				IL13RA2
				IL13RA1
				CCR9
				TNFRSF10A
				IFNA7
				IFNW1
				XCL2
				TNFSF14
				CCR2
				BMP15
				BMP10
				CCL15-CCL14
				TGFBR1
				IFNA5
				BMP7
				IFNA14
				IL20RB
				IL10RA
				IFNA17
				CCR6
				TGFB3
				CCL15
				CCL4
				CCL27
				TNFRSF13B
				TNFAIP2
				IL31
				IL17A
				TNFSF15
				CCL19
				IFNA6
				IL9

## Sheet: S3
Table-S3: The gene sets used in our work for marking each typical biological processes
Angiogenesis	Antigen processing machinery	CD8 T effector	Cell cycle	DNA damage repair	DNA replication	EMT (1)	EMT2	EMT3	FGFR3-related genees	Immune checkpoint	Mismatch repair	Nucleotide excision repair	Pan-F-TBRS	WNT target
CDH5	B2M	CD8A	ABL1	ALKBH2	DNA2	CLDN3	AXL	FOXF1	FGFR3	CD274	EXO1	CCNH	ACTA2	EFNB3
SOX17	HLA-A	CXCL10	ANAPC1	ALKBH3	FEN1	CLDN7	FAP	GATA6	TP63	CTLA4	LIG1	CDK7	ACTG2	MYC
SOX18	HLA-B	CXCL9	ANAPC10	APEX1	LIG1	CLDN4	LOXL2	SOX9	WNT7B	HAVCR2	MLH1	CETN2	ADAM12	TCF12
TEK	HLA-C	GZMA	ANAPC11	APEX2	MCM2	CDH1	ROR2	TWIST1		LAG3	MLH3	CUL4A	ADAM19	VEGFA
	TAP1	GZMB	ANAPC13	APLF	MCM3	VIM	TAGLN	ZEB1		PDCD1	MSH2	CUL4B	CNN1
	TAP2	IFNG	ANAPC2	ATM	MCM4	TWIST1	TWIST2	ZEB2		PDCD1LG2	MSH3	DDB1	COL4A1
		PRF1	ANAPC4	ATR	MCM5	ZEB1	WNT5A			TIGIT	MSH6	DDB2	CTGF
		TBX21	ANAPC5	ATRIP	MCM6	ZEB2					PCNA	ERCC1	CTPS1
			ANAPC7	BLM	MCM7						PMS2	ERCC2	FAM101B
			ATM	BRCA1	PCNA						POLD1	ERCC3	FSTL3
			ATR	BRCA2	POLA1						POLD2	ERCC4	HSPB1
			BUB1	BRIP1	POLA2						POLD3	ERCC5	IGFBP3
			BUB1B	CCNH	POLD1						POLD4	ERCC6	PXDC1
			BUB3	CDK7	POLD2						RFC1	ERCC8	SEMA7A
			CCNA1	CETN2	POLD3						RFC2	GTF2H1	SH3PXD2A
			CCNA2	CHAF1A	POLD4						RFC3	GTF2H2	TAGLN
			CCNB1	CHEK1	POLE						RFC4	GTF2H3	TGFBI
			CCNB2	CHEK2	POLE2						RFC5	GTF2H4	TNS1
			CCNB3	CLK2	POLE3						RPA1	GTF2H5	TPM1
			CCND1	DCLRE1C	POLE4						RPA2	LIG1
			CCND2	DDB1	PRIM1						RPA3	MNAT1
			CCND3	DDB2	PRIM2						RPA4	PCNA
			CCNE1	DUT	RFC1						SSBP1	POLD1
			CCNE2	ENDOV	RFC2							POLD2
			CCNH	ERCC1	RFC3							POLD3
			CDC14A	ERCC2	RFC4							POLD4
			CDC14B	ERCC3	RFC5							POLE
			CDC16	ERCC4	RNASEH1							POLE2
			CDC20	ERCC5	RNASEH2A							POLE3
			CDC23	ERCC6	RNASEH2B							POLE4
			CDC25A	ERCC8	RNASEH2C							RAD23A
			CDC25B	FAN1	RPA1							RAD23B
			CDC25C	FANCA	RPA2							RBX1
			CDC26	FANCB	RPA3							RFC1
			CDC27	FANCC	RPA4							RFC2
			CDC45	FANCD2	SSBP1							RFC3
			CDC6	FANCE								RFC4
			CDC7	FANCF								RFC5
			CDK1	FANCG								RPA1
			CDK2	FANCL								RPA2
			CDK4	FANCM								RPA3
			CDK6	GTF2H1								RPA4
			CDK7	GTF2H2								XPA
			CDKN1A	GTF2H3								XPC
			CDKN1B	GTF2H4
			CDKN1C	GTF2H5
			CDKN2A	H2AFX
			CDKN2B	HLTF
			CDKN2C	HUS1
			CDKN2D	LIG1
			CHEK1	LIG3
			CHEK2	LIG4
			CREBBP	MBD4
			CUL1	MDC1
			DBF4	MGMT
			E2F1	MLH1
			E2F2	MLH3
			E2F3	MMS19
			E2F4	MNAT1
			E2F5	MPG
			EP300	MSH2
			ESPL1	MSH3
			FZR1	MSH4
			GADD45A	MSH5
			GADD45B	MSH6
			GADD45G	MUTYH
			GSK3B	NEIL1
			HDAC1	NEIL2
			HDAC2	NEIL3
			MAD1L1	NHEJ1
			MAD2L1	NTHL1
			MAD2L2	NUDT1
			MCM2	OGG1
			MCM3	PALB2
			MCM4	PARP1
			MCM5	PARP2
			MCM6	PARP3
			MCM7	PCNA
			MDM2	PER1
			MYC	PMS1
			ORC1	PMS2
			ORC2	PNKP
			ORC3	POLB
			ORC4	POLD1
			ORC5	POLE
			ORC6	POLG
			PCNA	POLH
			PKMYT1	POLL
			PLK1	POLM
			PRKDC	POLQ
			PTTG1	PRKDC
			PTTG2	RAD1
			RAD21	RAD17
			RB1	RAD18
			RBL1	RAD23A
			RBL2	RAD23B
			RBX1	RAD51C
			SFN	RAD9A
			SKP1	RECQL4
			SKP2	RECQL5
			SMAD2	RIF1
			SMAD3	RNF168
			SMAD4	RNF4
			SMC1A	RNF8
			SMC1B	RPA1
			SMC3	RPA2
			STAG1	RPA3
			STAG2	RPA4
			TFDP1	RRM2B
			TFDP2	SETMAR
			TGFB1	SHPRH
			TGFB2	SMUG1
			TGFB3	TDP1
			TP53	TDP2
			TTK	TOPBP1
			WEE1	TP53
			YWHAB	TREX1
			YWHAE	UBE2A
			YWHAG	UBE2B
			YWHAH	UBE2N
			YWHAQ	UBE2V2
			YWHAZ	UNG
			ZBTB17	UVSSA
				WRN
				XAB2
				XPA
				XPC
				XRCC1
				XRCC4
				XRCC5
				XRCC6

## Sheet: S4
Table-S4: The gene sets used in our work for marking 10 oncogenic pathways
Cell Cycle	HIPPO	MYC	NOTCH	NRF2	PI3K	TGF-Beta	RTK RAS	TP53	WNT
CDKN1A	STK4	MAX	ARRDC1	NFE2L2	EIF4EBP1	TGFBR1	SPRED1	TP53	CHD8
CDKN1B	STK3	MGA	CNTN6	KEAP1	AKT1	TGFBR2	SPRED2	MDM2	LEF1
CDKN2A	SAV1	MLX	CREBBP	CUL3	AKT2	ACVR2A	SPRED3	MDM4	LGR4
CDKN2B	LATS1	MLXIP	EP300		AKT3	ACVR1B	DAB2IP	ATM	LGR5
CDKN2C	LATS2	MLXIPL	HES1		AKT1S1	SMAD2	SHOC2	CHEK2	LRP5
CCND1	MOB1A	MNT	HES2		DEPDC5	SMAD3	PPP1CA	RPS6KA3	LRP6
CCND2	MOB1B	MXD1	HES3		DEPTOR	SMAD4	SCRIB		LZTR1
CCND3	YAP1	MXD3	HES4		INPP4B		PIN1		NDP
CCNE1	WWTR1	MXD4	HES5		MAPKAP1		KSR1		PORCN
CDK2	TEAD1	MXI1	HEY1		MLST8		KSR2		RSPO1
CDK4	TEAD2	MYC	HEY2		MTOR		PEBP1		SFRP1
CDK6	TEAD3	MYCL	HEYL		NPRL2		ERF		SFRP2
RB1	TEAD4	MYCN	KAT2B		NPRL3		PEA15		SFRP4
E2F1	PTPN14		KDM5A		PDK1		JAK2		SFRP5
E2F3	NF2		NOTCH1		PIK3CA		IRS2		SOST
	WWC1		NOTCH2		PIK3CB				TCF7L1
	TAOK1		NOTCH3		PIK3R1				TLE1
	TAOK2		NOTCH4		PIK3R2				TLE2
	TAOK3		NOV		PIK3R3				TLE3
	CRB1		NRARP		PPP2R1A				TLE4
	CRB2		PSEN2		PTEN				WIF1
	CRB3		LFNG		RHEB				ZNRF3
	LLGL1		ITCH		RICTOR				CTNNB1
	LLGL2		NCSTN		RPTOR				DVL1
	HMCN1		SPEN		RPS6				DVL2
	SCRIB		JAG1		RPS6KB1				DVL3
	HIPK2		APH1A		STK11				FRAT1
	FAT1		FBXW7		TSC1				FRAT2
	FAT2		FHL1		TSC2				FZD1
	FAT3		THBS2						FZD10
	FAT4		HDAC2						FZD2
	DCHS1		MFAP2						FZD3
	DCHS2		CUL1						FZD4
	CSNK1E		RFNG						FZD5
	CSNK1D		NCOR1						FZD6
	AJUBA		NCOR2						FZD7
	LIMD1		MFAP5						FZD8
	WTIP		HDAC1						FZD9
			NUMB						WNT1
			JAG2						WNT10A
			MAML3						WNT10B
			MFNG						WNT11
			CIR1						WNT16
			CNTN1						WNT2
			MAML1						WNT3A
			MAML2						WNT4
			NUMBL						WNT5A
			PSEN1						WNT5B
			PSENEN						WNT6
			RBPJ						WNT7A
			RBPJL						WNT7B
			RBX1						WNT8A
			SAP30						WNT8B
			SKP1						WNT9A
			SNW1						WNT9B
			CTBP1						AMER1
			CTBP2						APC
			ADAM10						AXIN1
			APH1B						AXIN2
			ADAM17						DKK1
			DLK1						DKK2
			DLL1						DKK3
			DLL3						DKK4
			DLL4						GSK3B
			DNER						RNF43
			DTX1						TCF7
			DTX2						TCF7L2
			DTX3						CHD4
			DTX3L
			DTX4
			EGFL7

## Sheet: S5
Table S5: Results of unsupervised consensus cluster analysis of CGGA-GBM samples
id	Cluster
CGGA_1017	CL2
CGGA_1036	CL1
CGGA_1041	CL2
CGGA_1075	CL1
CGGA_1103	CL2
CGGA_1106	CL2
CGGA_1130	CL1
CGGA_1134	CL2
CGGA_1135	CL1
CGGA_1138	CL1
CGGA_1142	CL1
CGGA_1164	CL1
CGGA_1172	CL1
CGGA_1208	CL2
CGGA_1236	CL2
CGGA_1248	CL2
CGGA_1255	CL2
CGGA_1257	CL2
CGGA_1260	CL1
CGGA_1282	CL1
CGGA_1326	CL1
CGGA_1353	CL2
CGGA_1354	CL2
CGGA_1371	CL1
CGGA_1380	CL2
CGGA_1382	CL2
CGGA_1387	CL2
CGGA_139	CL2
CGGA_1391	CL1
CGGA_1392	CL1
CGGA_1402	CL2
CGGA_1403	CL2
CGGA_1410	CL2
CGGA_1415	CL2
CGGA_1419	CL1
CGGA_1420	CL1
CGGA_1425	CL1
CGGA_1426	CL2
CGGA_1429	CL2
CGGA_1430	CL2
CGGA_1433	CL2
CGGA_1441	CL1
CGGA_1444	CL2
CGGA_1451	CL1
CGGA_1452	CL1
CGGA_1457	CL2
CGGA_1461	CL2
CGGA_1462	CL2
CGGA_1476	CL1
CGGA_1478	CL1
CGGA_1480	CL1
CGGA_1491	CL2
CGGA_1492	CL2
CGGA_1496	CL2
CGGA_1500	CL1
CGGA_1505	CL2
CGGA_1507	CL1
CGGA_1521	CL2
CGGA_1534	CL1
CGGA_1535	CL1
CGGA_1537	CL1
CGGA_1538	CL1
CGGA_1539	CL2
CGGA_1541	CL1
CGGA_1543	CL1
CGGA_1546	CL1
CGGA_1548	CL1
CGGA_1558	CL1
CGGA_1559	CL1
CGGA_1560	CL2
CGGA_1564	CL1
CGGA_1571	CL1
CGGA_1572	CL1
CGGA_1586	CL2
CGGA_1596	CL1
CGGA_1597	CL1
CGGA_1601	CL2
CGGA_1603	CL1
CGGA_1604	CL1
CGGA_1605	CL1
CGGA_1611	CL2
CGGA_1612	CL2
CGGA_1613	CL1
CGGA_1615	CL1
CGGA_1624	CL2
CGGA_1626	CL1
CGGA_1631	CL1
CGGA_1634	CL1
CGGA_1641	CL1
CGGA_1644	CL1
CGGA_1650	CL2
CGGA_1656	CL1
CGGA_1658	CL1
CGGA_1659	CL2
CGGA_1681	CL1
CGGA_1682	CL2
CGGA_1687	CL1
CGGA_1690	CL2
CGGA_1694	CL2
CGGA_1697	CL1
CGGA_1698	CL1
CGGA_1702	CL2
CGGA_1708	CL1
CGGA_1709	CL2
CGGA_1713	CL2
CGGA_1727	CL1
CGGA_1728	CL2
CGGA_1729	CL1
CGGA_1735	CL2
CGGA_1736	CL1
CGGA_1740	CL1
CGGA_1749	CL2
CGGA_1750	CL1
CGGA_1758	CL2
CGGA_1764	CL2
CGGA_1769	CL1
CGGA_1770	CL2
CGGA_1773	CL2
CGGA_1776	CL2
CGGA_1785	CL1
CGGA_1814	CL2
CGGA_1815	CL2
CGGA_1817	CL2
CGGA_1819	CL1
CGGA_1820	CL2
CGGA_1826	CL2
CGGA_1833	CL2
CGGA_1840	CL1
CGGA_1866	CL2
CGGA_1870	CL1
CGGA_1886	CL1
CGGA_1899	CL1
CGGA_1901	CL2
CGGA_1908	CL2
CGGA_1911	CL1
CGGA_1946	CL2
CGGA_1953	CL1
CGGA_1972	CL1
CGGA_1976	CL2
CGGA_2039	CL1
CGGA_2106	CL1
CGGA_487	CL2
CGGA_509	CL2
CGGA_530	CL2
CGGA_568	CL1
CGGA_777	CL2
CGGA_831	CL2
CGGA_P280	CL1
CGGA_P283	CL1
CGGA_P295	CL1
CGGA_P335	CL1
CGGA_P411	CL2
CGGA_P512	CL2
CGGA_P585	CL2
CGGA_P596	CL1
CGGA_P609	CL2

## Sheet: S6
Table S6: Results of unsupervised consensus cluster analysis of TCGA-GBM samples
id	Cluster
TCGA.02.0047.01A.01R.1849.01	CL2
TCGA.02.0055.01A.01R.1849.01	CL2
TCGA.02.2483.01A.01R.1849.01	CL1
TCGA.02.2485.01A.01R.1849.01	CL1
TCGA.02.2486.01A.01R.1849.01	CL2
TCGA.06.0125.01A.01R.1849.01	CL2
TCGA.06.0129.01A.01R.1849.01	CL1
TCGA.06.0130.01A.01R.1849.01	CL1
TCGA.06.0132.01A.02R.1849.01	CL1
TCGA.06.0138.01A.02R.1849.01	CL1
TCGA.06.0139.01A.01R.1849.01	CL2
TCGA.06.0141.01A.01R.1849.01	CL2
TCGA.06.0156.01A.02R.1849.01	CL2
TCGA.06.0157.01A.01R.1849.01	CL2
TCGA.06.0158.01A.01R.1849.01	CL2
TCGA.06.0168.01A.01R.1849.01	CL1
TCGA.06.0174.01A.01R.1849.01	CL2
TCGA.06.0178.01A.01R.1849.01	CL2
TCGA.06.0184.01A.01R.1849.01	CL2
TCGA.06.0187.01A.01R.1849.01	CL2
TCGA.06.0190.01A.01R.1849.01	CL2
TCGA.06.0210.01A.01R.1849.01	CL2
TCGA.06.0211.01A.01R.1849.01	CL2
TCGA.06.0219.01A.01R.1849.01	CL2
TCGA.06.0238.01A.02R.1849.01	CL2
TCGA.06.0644.01A.02R.1849.01	CL1
TCGA.06.0645.01A.01R.1849.01	CL2
TCGA.06.0646.01A.01R.1849.01	CL1
TCGA.06.0649.01B.01R.1849.01	CL2
TCGA.06.0686.01A.01R.1849.01	CL2
TCGA.06.0743.01A.01R.1849.01	CL1
TCGA.06.0744.01A.01R.1849.01	CL2
TCGA.06.0745.01A.01R.1849.01	CL2
TCGA.06.0747.01A.01R.1849.01	CL1
TCGA.06.0749.01A.01R.1849.01	CL2
TCGA.06.0750.01A.01R.1849.01	CL2
TCGA.06.0878.01A.01R.1849.01	CL2
TCGA.06.0882.01A.01R.1849.01	CL2
TCGA.06.1804.01A.01R.1849.01	CL2
TCGA.06.2557.01A.01R.1849.01	CL2
TCGA.06.2558.01A.01R.1849.01	CL2
TCGA.06.2559.01A.01R.1849.01	CL1
TCGA.06.2561.01A.02R.1849.01	CL2
TCGA.06.2562.01A.01R.1849.01	CL2
TCGA.06.2563.01A.01R.1849.01	CL2
TCGA.06.2564.01A.01R.1849.01	CL2
TCGA.06.2565.01A.01R.1849.01	CL2
TCGA.06.2567.01A.01R.1849.01	CL2
TCGA.06.2569.01A.01R.1849.01	CL2
TCGA.06.2570.01A.01R.1849.01	CL2
TCGA.06.5408.01A.01R.1849.01	CL2
TCGA.06.5410.01A.01R.1849.01	CL2
TCGA.06.5411.01A.01R.1849.01	CL2
TCGA.06.5412.01A.01R.1849.01	CL2
TCGA.06.5413.01A.01R.1849.01	CL2
TCGA.06.5414.01A.01R.1849.01	CL2
TCGA.06.5416.01A.01R.1849.01	CL2
TCGA.06.5417.01A.01R.1849.01	CL2
TCGA.06.5418.01A.01R.1849.01	CL1
TCGA.06.5856.01A.01R.1849.01	CL2
TCGA.06.5858.01A.01R.1849.01	CL2
TCGA.06.5859.01A.01R.1849.01	CL2
TCGA.08.0386.01A.01R.1849.01	CL1
TCGA.12.0616.01A.01R.1849.01	CL2
TCGA.12.0618.01A.01R.1849.01	CL2
TCGA.12.0619.01A.01R.1849.01	CL2
TCGA.12.0821.01A.01R.1849.01	CL2
TCGA.12.1597.01B.01R.1849.01	CL1
TCGA.12.3650.01A.01R.1849.01	CL2
TCGA.12.3652.01A.01R.1849.01	CL2
TCGA.12.3653.01A.01R.1849.01	CL1
TCGA.12.5295.01A.01R.1849.01	CL1
TCGA.12.5299.01A.02R.1849.01	CL2
TCGA.14.0781.01B.01R.1849.01	CL2
TCGA.14.0787.01A.01R.1849.01	CL1
TCGA.14.0789.01A.01R.1849.01	CL2
TCGA.14.0790.01B.01R.1849.01	CL1
TCGA.14.0817.01A.01R.1849.01	CL2
TCGA.14.0871.01A.01R.1849.01	CL2
TCGA.14.1034.01A.01R.1849.01	CL1
TCGA.14.1823.01A.01R.1849.01	CL2
TCGA.14.1825.01A.01R.1850.01	CL1
TCGA.14.1829.01A.01R.1850.01	CL2
TCGA.14.2554.01A.01R.1850.01	CL2
TCGA.15.0742.01A.01R.1850.01	CL2
TCGA.15.1444.01A.02R.1850.01	CL1
TCGA.16.0846.01A.01R.1850.01	CL1
TCGA.16.1045.01B.01R.1850.01	CL2
TCGA.19.1390.01A.01R.1850.01	CL1
TCGA.19.1787.01B.01R.1850.01	CL2
TCGA.19.2619.01A.01R.1850.01	CL2
TCGA.19.2620.01A.01R.1850.01	CL1
TCGA.19.2624.01A.01R.1850.01	CL2
TCGA.19.2625.01A.01R.1850.01	CL2
TCGA.19.2629.01A.01R.1850.01	CL2
TCGA.19.4065.01A.01R.2005.01	CL2
TCGA.19.5960.01A.11R.1850.01	CL1
TCGA.26.1442.01A.01R.1850.01	CL1
TCGA.26.5132.01A.01R.1850.01	CL2
TCGA.26.5133.01A.01R.1850.01	CL2
TCGA.26.5134.01A.01R.1850.01	CL2
TCGA.26.5135.01A.01R.1850.01	CL2
TCGA.26.5136.01B.01R.1850.01	CL2
TCGA.26.5139.01A.01R.1850.01	CL2
TCGA.27.1830.01A.01R.1850.01	CL1
TCGA.27.1831.01A.01R.1850.01	CL2
TCGA.27.1832.01A.01R.1850.01	CL2
TCGA.27.1834.01A.01R.1850.01	CL1
TCGA.27.1835.01A.01R.1850.01	CL1
TCGA.27.1837.01A.01R.1850.01	CL1
TCGA.27.2519.01A.01R.1850.01	CL2
TCGA.27.2521.01A.01R.1850.01	CL2
TCGA.27.2523.01A.01R.1850.01	CL1
TCGA.27.2524.01A.01R.1850.01	CL1
TCGA.27.2526.01A.01R.1850.01	CL2
TCGA.27.2528.01A.01R.1850.01	CL2
TCGA.28.1747.01C.01R.1850.01	CL2
TCGA.28.1753.01A.01R.1850.01	CL1
TCGA.28.2499.01A.01R.1850.01	CL2
TCGA.28.2509.01A.01R.1850.01	CL1
TCGA.28.2510.01A.01R.1850.01	CL1
TCGA.28.2513.01A.01R.1850.01	CL1
TCGA.28.2514.01A.02R.1850.01	CL1
TCGA.28.5204.01A.01R.1850.01	CL1
TCGA.28.5207.01A.01R.1850.01	CL2
TCGA.28.5208.01A.01R.1850.01	CL1
TCGA.28.5209.01A.01R.1850.01	CL1
TCGA.28.5213.01A.01R.1850.01	CL2
TCGA.28.5215.01A.01R.1850.01	CL2
TCGA.28.5216.01A.01R.1850.01	CL1
TCGA.28.5218.01A.01R.1850.01	CL1
TCGA.28.5220.01A.01R.1850.01	CL2
TCGA.32.1970.01A.01R.1850.01	CL1
TCGA.32.1980.01A.01R.1850.01	CL2
TCGA.32.1982.01A.01R.1850.01	CL2
TCGA.32.2615.01A.01R.1850.01	CL1
TCGA.32.2616.01A.01R.1850.01	CL1
TCGA.32.2632.01A.01R.1850.01	CL2
TCGA.32.2634.01A.01R.1850.01	CL1
TCGA.32.2638.01A.01R.1850.01	CL1
TCGA.32.4213.01A.01R.1850.01	CL2
TCGA.32.5222.01A.01R.1850.01	CL2
TCGA.41.2571.01A.01R.1850.01	CL1
TCGA.41.2572.01A.01R.1850.01	CL2
TCGA.41.3915.01A.01R.1850.01	CL1
TCGA.41.4097.01A.01R.1850.01	CL2
TCGA.41.5651.01A.01R.1850.01	CL1
TCGA.76.4925.01A.01R.1850.01	CL2
TCGA.76.4926.01B.01R.1850.01	CL2
TCGA.76.4927.01A.01R.1850.01	CL1
TCGA.76.4928.01B.01R.1850.01	CL2
TCGA.76.4929.01A.01R.1850.01	CL2
TCGA.76.4931.01A.01R.1850.01	CL2
TCGA.76.4932.01A.01R.1850.01	CL1

## Sheet: S7
Table S7: TCGA-GBM, KEGG pathway analysis on 634 significantly upregulated genes in the CL2 subgroups
ID	Description	GeneRatio	BgRatio	pvalue	p.adjust	qvalue	geneID	Count
hsa05171	hsa05171	Coronavirus disease - COVID-19	128/1354	232/8108	5.664e-42	1.83513e-39	1.22819e-39	103/712/713/714/715/716/718/719/728/834/6347/3627/3576/1536/1956/5610/2162/2197/2212/2353/64135/3454/3572/3654/51135/9636/3716/3725/5648/57506/4599/4600/4615/4792/8829/4938/4939/4940/5295/5335/5970/6134/4736/6135/6136/6137/23521/9045/6138/6141/6142/6143/6144/6146/9349/6147/6152/6154/6155/6157/6158/6159/6122/6156/6160/6161/6164/11224/6165/25873/6167/6168/6169/6124/6171/6125/6128/6129/6130/6132/613…	128
hsa03010	hsa03010	Ribosome	78/1354	158/8108	9.06453e-22	1.46845e-19	9.82786e-20	2197/6134/4736/6135/6136/6137/23521/9045/6138/6141/6142/6143/6144/6146/9349/6147/6152/6154/6155/6157/6158/6159/6122/6156/6160/6161/6164/11224/6165/25873/6167/6168/6169/6124/6171/6125/6128/6129/6130/6132/6133/6175/6176/6181/6204/6205/6206/6207/6208/6209/6210/6217/6218/6222/6223/6187/6224/6227/6228/6229/6230/6231/6232/6233/6234/6235/6188/6189/6191/6192/6193/6194/6201/6202/6203/3921/51187/7311	78
hsa04510	hsa04510	Focal adhesion	84/1354	201/8108	1.38151e-17	1.49203e-15	9.98566e-16	60/71/87/81/207/208/330/824/857/595/894/998/1277/1278/1282/1284/1288/1291/1292/1293/1398/1499/1956/2064/2316/2318/2335/2534/2885/3082/3381/3672/22801/3673/3675/3676/3678/3655/3679/3685/3688/3690/3691/3693/3696/3725/3791/3908/3910/3912/3913/3915/10319/10627/103910/5062/64098/5154/56034/80310/5156/5159/5228/5295/5499/5500/5501/5829/5879/5880/5894/387/6464/6696/7057/7058/7060/7094/3371/7408/7414/742…	84
hsa05205	hsa05205	Proteoglycans in cancer	82/1354	205/8108	7.49927e-16	6.07441e-14	4.06539e-14	60/71/207/208/817/836/857/595/960/967/998/1026/1277/1278/1499/1514/1634/1655/1956/1975/2064/7430/2260/2316/2318/2335/8321/2535/7855/8324/2549/2817/2885/3059/3082/3091/3236/10855/3339/3481/8826/3673/3678/3685/3688/3690/3693/3709/3791/4060/4193/4313/4318/4478/4609/4893/5295/5328/5329/5335/5499/5500/5501/5781/5829/5879/5894/5962/387/6194/6382/6383/6385/6608/6774/7040/7042/7057/7097/7157/7422/7474	82
hsa04512	hsa04512	ECM-receptor interaction	46/1354	88/8108	1.54332e-14	1.00007e-12	6.69314e-13	375790/948/960/1277/1278/1282/1284/1288/1291/1292/1293/1605/2335/341640/3161/3339/3381/3672/22801/3673/3675/3676/3678/3655/3679/3685/3688/3690/3691/3693/3696/3908/3910/3912/3913/3915/10319/255743/6382/6385/6696/7057/7058/7060/3371/7450	46
hsa04110	hsa04110	Cell cycle	56/1354	124/8108	7.63728e-14	4.12413e-12	2.76014e-12	25/51529/699/701/890/891/9133/595/894/991/993/994/995/8318/990/983/1017/1019/1021/1026/1029/1031/1111/1870/9700/1647/3065/4085/4171/4172/4173/4174/4175/4176/4193/4609/4998/5111/5591/9232/5885/5925/5933/6500/8243/10735/7040/7042/7157/7272/7465/7529/7531/7532/10971/7534	56
hsa04810	hsa04810	Regulation of actin cytoskeleton	81/1354	218/8108	1.45083e-13	6.71529e-12	4.49431e-12	60/71/87/81/10097/10096/10297/9459/10552/10095/10109/10094/10093/10092/55845/998/1072/1398/7852/23191/81624/1956/55740/7430/2149/2246/2260/2335/2768/10672/55970/2934/8826/10788/128239/3672/22801/3673/3675/3676/3678/3655/3679/3683/3685/3688/3689/3690/3691/3693/3696/57121/4478/4627/10627/103910/10787/3071/4893/5062/5154/56034/80310/5156/5159/5216/5217/5295/5499/5500/5501/5829/5879/5880/5894/5962/38…	81
hsa04151	hsa04151	PI3K-Akt signaling pathway	114/1354	354/8108	1.70104e-13	6.88923e-12	4.61073e-12	207/208/284/285/468/595/894/1017/1019/1021/1026/1277/1278/1282/1284/1288/1291/1292/1293/64764/1435/1436/1956/1975/1978/2064/2149/2246/2260/2335/92579/2782/2783/59345/2791/55970/2787/2885/3082/3320/3326/7184/3381/3454/3481/3559/3575/3672/22801/3673/3675/3676/3678/3655/3679/3685/3688/3690/3691/3693/3696/3716/3791/3908/3910/3912/3913/3915/10319/57121/10161/4170/4193/4609/4804/4893/4915/5008/9180/515…	114
hsa05165	hsa05165	Human papillomavirus infection	107/1354	331/8108	7.55406e-13	2.71946e-11	1.82004e-11	207/208/10297/537/533/8992/155066/9296/10134/836/890/595/894/998/1017/1019/1021/1026/1108/1277/1278/1282/1284/1288/1291/1292/1293/64764/1499/1857/1956/5610/1978/2335/2308/8321/2535/7855/8324/2778/2885/3065/55502/23462/3381/3454/9636/3672/22801/3673/3675/3676/3678/3655/3679/3685/3688/3690/3691/3693/3696/182/3716/3908/3910/3912/3913/3915/10319/3955/3996/84441/4193/4242/4599/4600/4851/4853/4854/4893…	107
hsa05130	hsa05130	Pathogenic Escherichia coli infection	70/1354	197/8108	7.46982e-11	2.42022e-09	1.61977e-09	10061/25/60/71/10097/10096/375/10552/10095/10109/10094/10093/10092/55845/834/836/837/998/7122/3576/54205/23191/27128/7430/2149/2212/2353/2534/2597/2768/10672/3059/3654/51135/3688/3725/57121/4615/4627/4651/4430/4542/64005/10787/3071/4691/4792/5062/5781/5861/5879/5970/387/6188/9871/23118/7082/7009/10972/8795/7132/7846/10376/84790/203068/347733/10383/84617/10163/7456	70
hsa05132	hsa05132	Salmonella infection	82/1354	249/8108	1.45515e-10	4.28608e-09	2.86853e-09	60/71/10097/10096/79026/207/208/302/375/26084/10552/10095/10109/10094/10093/10092/330/55845/834/836/837/929/998/1499/3576/54205/23191/27128/10540/51164/1785/8655/6993/60412/2316/2318/2353/2597/3320/3326/7184/3654/51135/3725/3840/4609/4615/10627/103910/10787/3071/4792/5216/5217/5294/5585/5420/5788/7879/5879/5894/5898/5970/387/388/399/57381/6188/6281/6500/23118/7097/10333/8795/7132/7846/10376/84790…	82
hsa04218	hsa04218	Cellular senescence	56/1354	156/8108	3.95884e-09	1.06889e-07	7.15369e-08	207/208/801/805/808/824/890/891/9133/595/894/993/983/1017/1019/1021/1026/1029/1111/3576/1870/1978/2113/2305/2308/1647/3486/3709/9261/4193/4605/4609/4773/4893/5295/5499/5500/5501/5894/5925/5928/5933/5970/6009/5054/292/293/8878/7040/7042/7046/7048/7157/7416/677/678	56
hsa05167	hsa05167	Kaposi sarcoma-associated herpesvirus infection	65/1354	194/8108	5.65653e-09	1.40978e-07	9.43518e-08	207/208/285/718/801/805/808/836/595/1230/1234/942/1019/1021/1026/1499/3576/54205/1870/5610/2353/2782/2783/59345/2791/55970/2787/3055/3091/3383/3454/3459/3572/3709/3716/3725/4067/81631/9261/4609/4773/4792/4893/5294/5295/23533/5335/57580/5879/5894/5925/1827/5970/6233/6772/6774/6850/7098/7132/7157/7311/7314/7316/7422/7538	65
hsa04145	hsa04145	Phagosome	54/1354	152/8108	1.14344e-08	2.64624e-07	1.77104e-07	60/71/537/533/8992/155066/9296/715/718/811/821/929/948/1514/1520/1535/1536/2212/2213/2214/3673/3678/3685/3688/3689/3690/3693/3916/3920/8685/4360/9902/4481/4688/4973/7879/5879/29927/23480/6890/7037/7057/7058/7060/7097/10333/7846/10376/84790/203068/347733/10383/84617/9341	54
hsa04933	hsa04933	AGE-RAGE signaling pathway in diabetic complications	39/1354	100/8108	7.23962e-08	1.56376e-06	1.04657e-06	183/207/208/836/6347/595/998/1019/1277/1278/1281/1282/1284/1288/3576/1536/1958/2152/2335/2308/3383/3725/4313/50507/4893/5295/113026/5335/5879/5970/5054/6772/6774/7040/7042/7046/7048/7412/7422	39
hsa05215	hsa05215	Prostate cancer	38/1354	97/8108	9.25111e-08	1.87335e-06	1.25377e-06	207/208/367/468/595/1017/1026/64764/1499/1870/1956/2064/2119/2260/2308/2885/2950/3320/3326/7184/7850/4193/4318/4792/4893/5154/56034/80310/5156/5159/5295/5327/5328/5894/5925/5970/7157/6935	38
hsa05418	hsa05418	Fluid shear stress and atherosclerosis	48/1354	139/8108	2.01953e-07	3.84899e-06	2.576e-06	60/71/207/208/657/801/805/808/857/6347/1499/1514/1535/1843/2353/2817/2950/3162/3320/3326/7184/3383/7850/3685/3690/3725/3791/4313/4318/4688/4780/5154/5175/5295/5327/5879/5880/5970/387/6382/6383/6385/8878/6613/7132/7157/7412/7422	48
hsa05163	hsa05163	Human cytomegalovirus infection	68/1354	225/8108	2.49324e-07	4.48783e-06	3.00355e-06	11214/207/208/468/567/801/805/808/811/836/6347/6349/595/1230/1234/1019/1021/1026/1029/64764/1398/1499/3576/7852/54205/1870/1956/1978/2768/10672/2771/2773/2778/2782/2783/59345/2791/55970/2787/2885/3587/3685/3690/3709/3716/4193/4609/4773/4792/4893/5156/2923/5295/5734/5829/5879/5880/5894/5925/5970/6009/387/6774/6890/6892/7132/7157/7422	68
hsa04142	hsa04142	Lysosome	45/1354	128/8108	2.69298e-07	4.59223e-06	3.07342e-06	54/162/8905/427/537/533/8763/967/1213/5476/1508/1075/1509/1514/1519/1520/1522/1777/2519/2548/2720/2760/2799/2990/3074/8692/3482/3916/3920/9741/55353/7805/5641/3988/9516/4125/4668/4758/10577/5538/5660/950/6556/6272/1200	45
hsa04670	hsa04670	Leukocyte transendothelial migration	41/1354	114/8108	4.5459e-07	7.36436e-06	4.92872e-06	60/71/87/81/4267/998/7122/1495/1499/1500/7852/1535/1536/7430/2771/2773/3383/3676/3683/3688/3689/58494/83700/4313/4318/4478/10627/103910/4688/5175/5295/5335/5781/5829/5879/5880/387/399/7408/7412/7414	41
hsa05212	hsa05212	Pancreatic cancer	31/1354	76/8108	4.9263e-07	7.60057e-06	5.0868e-06	207/208/9459/675/595/998/1019/1021/1026/1029/1870/1956/2064/1647/3716/5295/5879/5880/5888/5894/5898/5925/5970/6772/6774/7040/7042/7046/7048/7157/7422	31
hsa05222	hsa05222	Small cell lung cancer	35/1354	92/8108	6.80145e-07	1.00167e-05	6.70382e-06	207/208/330/836/595/1017/1019/1021/1026/1282/1284/1288/54205/1870/2335/1647/3673/3675/3655/3685/3688/3908/3910/3912/3913/3915/10319/4609/4792/4843/5295/5925/5970/7157/9618	35
hsa04666	hsa04666	Fc gamma R-mediated phagocytosis	36/1354	97/8108	9.52622e-07	1.34195e-05	8.98124e-06	10097/10096/207/208/10552/10095/10109/10094/10093/10092/55616/998/1072/1398/1785/2212/2213/2214/2934/3055/3636/4067/4082/65108/4651/5295/5321/5335/5788/5879/5880/5894/85477/6850/7408/10163	36
hsa04390	hsa04390	Hippo signaling pathway	50/1354	157/8108	1.83003e-06	2.37172e-05	1.58731e-05	60/71/84962/10297/330/332/650/655/657/595/894/286204/1453/1495/1499/1857/2246/8321/2535/7855/8324/2736/3398/3689/8994/3996/55233/4609/5499/5500/5501/5515/5516/5518/5054/6657/7003/8463/7040/7042/7046/7048/7474/25937/10413/7529/7531/7532/10971/7534	50
hsa05160	hsa05160	Hepatitis C	50/1354	157/8108	1.83003e-06	2.37172e-05	1.58731e-05	207/208/836/595/975/1017/1019/1021/1026/7122/1499/3627/54205/1870/1956/27102/5610/3646/2885/3454/3716/57506/4599/4600/4609/4792/4893/4938/4939/4940/5295/5515/5516/5518/10197/5894/5925/5970/91543/9021/6772/6774/7098/7132/7157/7529/7531/7532/10971/7534	50
hsa04380	hsa04380	Osteoclast differentiation	43/1354	128/8108	2.01014e-06	2.50494e-05	1.67647e-05	54/207/208/1435/1436/1535/2212/2213/2214/2353/2355/2534/2885/3454/3459/3460/3690/3716/3725/3726/3937/11027/10288/11006/4688/4773/4792/5295/5879/5970/9021/6688/8878/6772/6850/23118/7040/7042/7046/7048/7132/54209/7305	43
hsa05100	hsa05100	Bacterial invasion of epithelial cells	30/1354	77/8108	2.37006e-06	2.76474e-05	1.85035e-05	60/71/10097/10096/26084/10552/10095/10109/10094/10093/10092/857/998/1213/1398/1495/1499/1785/2335/2549/3059/3678/3688/5295/5829/5879/387/6464/7414/10163	30
hsa05169	hsa05169	Epstein-Barr virus infection	60/1354	202/8108	2.38928e-06	2.76474e-05	1.85035e-05	207/208/567/811/836/890/595/894/960/1017/1019/1021/1026/3627/54205/1870/5610/953/1647/3065/3383/3454/3654/51135/9636/3683/3716/3725/4067/57506/4193/4609/4615/9612/4734/4792/4938/4939/4940/2923/5295/5701/5719/10213/5708/5714/5879/5925/5970/864/6772/6774/6850/23118/6890/6892/7097/7128/7157/7431	60
hsa05170	hsa05170	Human immunodeficiency virus 1 infection	62/1354	212/8108	2.87898e-06	3.21652e-05	2.1527e-05	207/208/162/8905/9582/27350/60489/567/684/801/805/808/811/836/891/9133/1234/920/995/983/1072/1111/1398/7852/54205/1642/2353/2771/2773/2782/2783/59345/2791/55970/2787/3654/51135/3709/3725/4615/4773/4792/4893/5062/2923/5295/5335/5829/5879/5880/5894/5970/25939/6500/23118/6890/6892/7097/7132/7133/85363/7465	62
hsa05166	hsa05166	Human T-cell leukemia virus 1 infection	63/1354	219/8108	4.38087e-06	4.73134e-05	3.16652e-05	207/208/51529/468/567/701/811/821/890/9133/595/894/920/991/1017/1019/1026/1029/1031/1111/64764/1870/1958/9700/2113/2353/3383/7850/3559/3683/3689/3716/3725/4085/4214/4316/4609/4773/4792/4893/8829/5295/9232/5901/5925/5970/292/293/6513/6688/6929/7040/7042/7046/7048/7094/7132/7157/8295/706/7416/7514/7538	63
hsa05161	hsa05161	Hepatitis B	50/1354	162/8108	5.02272e-06	5.18037e-05	3.46704e-05	207/208/468/537/332/836/890/1017/1026/64764/3576/54205/1642/1654/1870/2353/2885/3339/64135/3454/3654/51135/3716/3725/4214/57506/4318/4609/4615/4773/4792/4893/5111/5295/5894/5925/5970/6772/6774/23118/7040/7042/7046/7048/7097/7098/7157/7529/10971/7534	50
hsa05144	hsa05144	Malaria	22/1354	50/8108	5.12173e-06	5.18037e-05	3.46704e-05	6347/948/975/3576/2995/3043/3082/3383/3683/3689/4035/4615/5175/6382/6383/7040/7042/7057/7058/7060/7097/7412	22
hsa04141	hsa04141	Protein processing in endoplasmic reticulum	52/1354	171/8108	5.28712e-06	5.18037e-05	3.46704e-05	267/468/10134/811/821/824/10970/1410/1603/1650/3301/3337/27102/5610/23193/3320/3326/7184/3309/3312/10525/3998/10960/57134/4780/10956/5034/2923/9601/10130/5589/5887/6184/6185/6238/6396/9871/22872/29927/23480/6500/6745/6746/6747/6748/3703/201595/23471/7323/23190/56886/7415	52
hsa04611	hsa04611	Platelet activation	41/1354	124/8108	5.43619e-06	5.18037e-05	3.46704e-05	60/71/207/208/54518/1277/1278/1281/2149/2207/2212/83706/2534/10672/2771/2773/2778/3673/3688/3690/3709/3937/4067/10627/103910/5028/5294/5295/23533/5321/5499/5500/5501/5742/387/6850/6916/7094/8673/7408/7450	41
hsa05220	hsa05220	Chronic myeloid leukemia	29/1354	76/8108	5.67456e-06	5.25302e-05	3.51567e-05	25/207/208/595/1019/1021/1026/1029/1398/1870/1647/2885/3065/4193/4609/4792/4893/5295/5781/5894/5925/5970/861/6464/7040/7042/7046/7048/7157	29
hsa04115	hsa04115	p53 signaling pathway	28/1354	73/8108	7.29929e-06	6.56936e-05	4.39665e-05	836/891/9133/595/894/983/1017/1019/1021/1026/1029/1111/54205/1647/51512/3486/4193/4194/6241/50484/5054/143686/51246/55240/7057/8795/7157/64393	28
hsa05219	hsa05219	Bladder cancer	19/1354	41/8108	8.95835e-06	7.84461e-05	5.25013e-05	595/1019/1026/1029/3576/1870/1956/2064/4193/4313/4318/4609/4893/5894/5925/7057/7157/1890/7422	19
hsa05131	hsa05131	Shigellosis	68/1354	247/8108	9.65925e-06	8.23579e-05	5.51193e-05	60/71/87/81/10097/10096/207/208/375/10552/10095/10109/10094/10093/10092/718/824/826/834/837/831/11335/929/960/998/1398/3576/54205/27128/1956/2308/3059/3099/3678/3688/3709/3725/81631/4193/4615/10627/103910/4792/5216/5217/5295/113026/5335/5829/5879/5970/387/6233/6500/8878/23118/7094/7132/10318/7157/7311/7314/7316/7323/7334/7414/7416/10163	68
hsa05142	hsa05142	Chagas disease	35/1354	102/8108	1.04653e-05	8.69421e-05	5.81874e-05	207/208/712/713/714/718/811/6347/6349/3576/2353/2771/2773/2778/3459/3460/3654/51135/3725/4615/4792/4843/5295/5515/5516/5518/5970/5054/7040/7042/7046/7048/7097/10333/7132	35
hsa04210	hsa04210	Apoptosis	43/1354	136/8108	1.1689e-05	9.46809e-05	6.33667e-05	60/71/207/208/468/597/330/332/824/835/836/1439/1508/1075/1509/1514/1519/1520/1522/54205/2353/1647/3709/3725/4000/4001/84823/4170/4792/4893/142/143/5295/5551/5783/5894/5970/8795/7132/7157/7846/10376/84790	43
hsa05135	hsa05135	Yersinia infection	43/1354	137/8108	1.43388e-05	0.000113311	7.58354e-05	60/71/10097/10096/207/208/10552/10095/10109/10094/10093/10092/834/6347/920/998/1398/3576/2212/2335/2353/3654/51135/3676/3678/3688/3725/3937/4615/4773/4792/5295/5585/5335/5829/5879/5880/5970/387/8935/23118/10163/7456	43
hsa05145	hsa05145	Toxoplasmosis	37/1354	112/8108	1.57889e-05	0.0001218	8.15168e-05	207/208/330/836/1234/4261/54205/2771/2773/3312/3459/3460/3587/3654/51135/3655/3688/3716/3908/3910/3912/3913/3915/10319/4615/4792/4843/5294/23533/5970/6772/6774/23118/7040/7042/7097/7132	37
hsa05133	hsa05133	Pertussis	28/1354	76/8108	1.77678e-05	0.000133878	8.96e-05	712/713/714/715/716/718/801/805/808/834/836/929/1072/3576/2353/2771/2773/3654/51135/3678/3688/3689/3725/4615/4843/5970/387/710	28
hsa04015	hsa04015	Rap1 signaling pathway	59/1354	210/8108	1.93128e-05	0.000142212	9.51777e-05	60/71/207/208/284/285/54518/64411/801/805/808/998/1398/1435/1436/1499/1500/1956/55740/2149/2246/2260/2357/2771/2773/2778/3082/3683/3688/3689/3690/3791/3937/57121/4804/4893/5028/5154/56034/80310/5156/5159/5216/5217/5228/5295/5335/5587/23683/5879/5880/5894/5898/387/57568/7057/7094/7408/7422	59
hsa04066	hsa04066	HIF-1 signaling pathway	35/1354	109/8108	5.21085e-05	0.000375181	0.000251096	207/208/226/230/284/285/817/1026/1536/1956/1978/2023/2064/2597/3091/3099/3162/3459/3460/3939/3945/4843/5209/5211/5230/5295/5335/5970/6194/5054/6513/6774/7037/7076/7422	35
hsa05140	hsa05140	Leishmaniasis	27/1354	77/8108	6.84317e-05	0.000471742	0.000315721	718/1535/1536/1915/2212/2214/2353/3459/3460/3654/51135/3676/3688/3689/3716/3725/65108/4615/4688/4792/4843/5970/6772/23118/7040/7042/7097	27
hsa05412	hsa05412	Arrhythmogenic right ventricular cardiomyopathy	27/1354	77/8108	6.84317e-05	0.000471742	0.000315721	60/71/488/27092/1000/1495/1499/1605/1829/2697/3672/22801/3673/3675/3676/3678/3655/3679/3685/3688/3690/3691/3693/3696/3908/4000/6443	27
hsa05162	hsa05162	Measles	41/1354	139/8108	0.000109844	0.00074145	0.000496227	103/207/208/836/595/894/1017/1019/1021/54205/27102/5610/8667/2213/2353/3312/64135/3454/3559/3654/51135/3716/3725/57506/4478/4599/4600/4615/4792/4938/4939/4940/5295/5970/6772/6774/23118/7097/51284/7128/7157	41
hsa05214	hsa05214	Glioma	26/1354	75/8108	0.000115329	0.000762583	0.000510371	207/208/801/805/808/817/595/1019/1021/1026/1029/1870/1956/1647/2885/4193/4893/5154/5156/5159/5295/5335/5894/5925/6464/7157	26
hsa05164	hsa05164	Influenza A	48/1354	172/8108	0.000135014	0.000874889	0.000585533	60/71/103/207/208/834/836/6347/1019/1021/4261/3627/3576/54205/3337/5610/11100/3383/64135/3454/3459/3460/51135/3716/3838/57506/4599/4600/4615/4792/55916/4938/4939/4940/5295/5894/5970/91543/292/293/9021/6772/7098/51284/8795/7132/7416/7514	48
hsa04216	hsa04216	Ferroptosis	17/1354	41/8108	0.000149123	0.00094737	0.000634042	1356/1536/2495/2512/2879/3162/81631/8031/5094/6303/23516/64116/6520/30061/55240/7037/7157	17
hsa04722	hsa04722	Neurotrophin signaling pathway	36/1354	119/8108	0.000162157	0.00101036	0.000676201	25/207/208/396/397/468/801/805/808/817/998/1398/2549/2885/3654/51135/3725/9500/4214/9261/4792/4804/4893/4915/5295/5335/5781/5879/5894/5970/387/10019/6464/6272/7157/7531	36
hsa04610	hsa04610	Complement and coagulation cascades	28/1354	85/8108	0.000175227	0.0010537	0.000705205	2/712/713/714/715/716/718/719/728/966/3426/1191/2162/2149/2152/3689/5648/5327/5328/5329/5627/5265/5104/5054/710/7035/11326/7450	28
hsa05146	hsa05146	Amoebiasis	32/1354	102/8108	0.000175617	0.0010537	0.000705205	87/81/836/929/1277/1278/1281/1282/1284/1288/3576/2335/2778/3315/7850/3689/3908/3910/3912/3913/3915/10319/4843/5295/5052/7879/5970/5269/7040/7042/7097/7414	32
hsa04926	hsa04926	Relaxin signaling pathway	38/1354	129/8108	0.00019934	0.00117429	0.000785913	59/207/208/468/1277/1278/1281/1282/1284/1288/64764/1910/1956/2353/2771/2773/2778/2782/2783/59345/2791/55970/2787/2885/3725/4313/4318/4792/4843/4893/5295/5894/5970/6464/7040/7046/7048/7422	38
hsa04974	hsa04974	Protein digestion and absorption	32/1354	103/8108	0.000214758	0.00124253	0.00083158	476/477/482/7373/1306/80781/1277/1278/57642/169044/340267/1281/1282/1284/1288/1289/1290/1291/1292/1293/1295/1296/1803/2006/10008/3784/5547/117247/6510/54407/6520/9056	32
hsa05152	hsa05152	Tuberculosis	49/1354	180/8108	0.000222895	0.00126698	0.000847948	207/208/537/533/718/801/805/808/817/836/929/972/4261/1509/1520/54205/2207/2212/2213/2214/3313/3329/3459/3460/3587/3654/51135/3689/3716/3916/3920/4046/4360/9902/4615/64127/4843/7879/5894/5970/387/6772/6850/7040/7042/7096/7097/10333/7132	49
hsa05203	hsa05203	Viral carcinogenesis	54/1354	204/8108	0.000237926	0.00132911	0.000889524	87/81/468/718/836/890/595/894/1234/991/998/983/1017/1019/1021/1026/1029/1108/1111/64764/1642/1654/5610/2885/2934/3065/3190/3572/3716/3725/4067/9261/4193/4792/4893/5295/5315/5829/5879/5925/5933/5970/387/85477/27044/6672/6774/6850/7157/7529/7531/7532/10971/7534	54
hsa05230	hsa05230	Central carbon metabolism in cancer	24/1354	70/8108	0.000253124	0.00139004	0.000930305	207/208/1956/2064/2260/3091/3099/3417/3418/3939/3945/4609/4893/5156/5159/5211/5295/5315/5894/9123/6510/6513/8140/7157	24
hsa04530	hsa04530	Tight junction	46/1354	169/8108	0.000344079	0.00185803	0.00124351	60/71/87/81/10097/10096/10552/10095/10109/10094/10093/10092/595/998/1019/7122/2064/7430/3059/3688/58494/83700/3725/3996/4214/4478/4627/10627/103910/4637/4734/5111/5515/5516/5518/5872/5879/5962/387/861/7082/7846/10376/84790/7408/8531	46
hsa05218	hsa05218	Melanoma	24/1354	72/8108	0.000408908	0.00217191	0.00145358	207/208/595/1019/1021/1026/1029/1870/1956/2246/2260/1647/3082/4193/4893/5154/56034/80310/5156/5159/5295/5894/5925/7157	24
hsa05210	hsa05210	Colorectal cancer	27/1354	86/8108	0.000542244	0.00283366	0.00189647	207/208/10297/332/836/595/1026/1499/54205/1956/2353/1647/2885/3725/4609/4893/5295/5879/5880/5894/5898/387/7040/7042/7046/7048/7157	27
hsa04520	hsa04520	Adherens junction	23/1354	71/8108	0.000842521	0.00433296	0.0028999	60/71/87/81/998/1495/1499/1500/1956/2064/2260/2534/8826/5792/5879/5880/387/7046/7048/7082/7414/10163/7525	23
hsa05410	hsa05410	Hypertrophic cardiomyopathy	27/1354	90/8108	0.00118077	0.00597765	0.00400064	60/71/183/488/27092/1605/3672/22801/3673/3675/3676/3678/3655/3679/3685/3688/3690/3691/3693/3696/3908/4000/6443/7040/7042/7170/7171	27
hsa05416	hsa05416	Viral myocarditis	20/1354	60/8108	0.00121017	0.00603223	0.00403716	25/60/71/836/857/595/942/54205/1605/1981/1982/2534/3383/3683/3689/3908/5551/5879/5880/6443	20
hsa05211	hsa05211	Renal cell carcinoma	22/1354	69/8108	0.00137078	0.0067293	0.00450369	207/208/998/1026/1398/2034/2113/2549/2885/3082/3091/3725/4893/5062/5295/5781/5879/5894/6513/7040/7042/7422	22
hsa05414	hsa05414	Dilated cardiomyopathy	28/1354	96/8108	0.0015563	0.00752599	0.00503688	60/71/183/488/27092/1605/2778/3672/22801/3673/3675/3676/3678/3655/3679/3685/3688/3690/3691/3693/3696/3908/4000/6443/7040/7042/7170/7171	28
hsa00480	hsa00480	Glutathione metabolism	19/1354	57/8108	0.00159016	0.00757665	0.0050708	2876/2878/2879/2882/493869/373156/2950/27306/3417/3418/51056/4953/5226/9588/6240/6241/50484/6611/51060	19
hsa05417	hsa05417	Lipid and atherosclerosis	53/1354	215/8108	0.00163886	0.00769551	0.00515034	19/207/208/468/801/805/808/817/834/836/6347/6349/929/948/998/3576/1535/1536/54205/2353/3320/3326/7184/3309/3312/3329/3383/3654/51135/3725/4067/4318/4615/4688/4773/4780/4792/4893/4973/5295/5335/5879/5970/387/6648/6774/23118/7097/10333/8795/7132/7157/7412	53
hsa01521	hsa01521	EGFR tyrosine kinase inhibitor resistance	24/1354	79/8108	0.0017925	0.00829673	0.00555272	207/208/558/1956/1978/2064/2549/2885/3082/3716/3791/4893/5154/56034/80310/5156/5159/5295/5335/5894/6194/6464/6774/7422	24
hsa05225	hsa05225	Hepatocellular carcinoma	43/1354	168/8108	0.00202526	0.00924204	0.00618538	60/71/86/207/208/10297/595/1019/1021/1026/1029/1499/1857/1870/1956/8321/2535/7855/8324/2549/1647/2885/2950/3082/3162/3481/4041/4609/4780/4893/5295/5335/5894/5925/6464/6599/7040/7042/7046/7048/7157/7296/7474	43
hsa05110	hsa05110	Vibrio cholerae infection	17/1354	50/8108	0.00216628	0.00958915	0.00641769	60/71/375/537/533/8992/155066/9296/2778/3784/10945/11014/9601/5335/29927/23480/7082	17
hsa01522	hsa01522	Endocrine resistance	28/1354	98/8108	0.00218313	0.00958915	0.00641769	207/208/595/1019/1026/1029/1031/10683/1870/1956/2064/2353/2778/2885/182/3725/4193/4313/4318/4851/4853/4854/4893/5295/5894/5925/6464/7157	28
hsa00010	hsa00010	Glycolysis / Gluconeogenesis	21/1354	67/8108	0.00221438	0.00958915	0.00641769	128/10327/224/501/223/226/230/2023/2203/92579/2597/2821/3099/3939/3945/5211/5230/5236/55276/5315/7167	21
hsa03050	hsa03050	Proteasome	16/1354	46/8108	0.00221971	0.00958915	0.00641769	5686/5688/5689/5690/5691/5692/5696/5698/5701/5719/10213/5708/5714/5720/10197/9491	16
hsa04350	hsa04350	TGF-beta signaling pathway	27/1354	94/8108	0.0023881	0.0101808	0.00681369	650/655/657/1634/2331/10468/3398/3399/3400/7044/4052/4609/5515/5516/5518/5933/56963/387/6500/4090/7040/7042/7046/7048/7050/60436/7057	27
hsa05224	hsa05224	Breast cancer	38/1354	147/8108	0.00297963	0.0125377	0.00839104	207/208/10297/675/595/1019/1021/1026/1499/10683/1857/1870/1956/2064/2246/2260/2353/8321/2535/7855/8324/1647/2885/23462/182/3725/4041/4609/4851/4853/4854/4893/5295/5894/5925/6464/7157/7474	38
hsa04010	hsa04010	MAPK signaling pathway	67/1354	294/8108	0.00369831	0.0153622	0.0102814	207/208/284/285/468/27092/836/929/994/998/1398/1435/1436/1843/1846/1848/1956/2064/2246/2260/2316/2318/2353/1647/2768/55970/2885/3082/3312/3315/3481/3556/3654/51135/3725/3791/4214/9448/9261/7867/4609/4615/4804/4893/4915/5062/5154/56034/80310/5156/5159/5228/5321/5879/5880/5894/115727/5970/3925/23118/7040/7042/7046/7048/7132/7157/7422	67
hsa05134	hsa05134	Legionellosis	18/1354	57/8108	0.00406994	0.0166919	0.0111713	375/718/834/836/929/3576/54205/1915/3312/3329/3689/4615/4792/5861/81876/5970/7097/7415	18
hsa04919	hsa04919	Thyroid hormone signaling pathway	32/1354	121/8108	0.00422222	0.0171	0.0114444	60/71/207/208/476/477/482/488/595/1499/2308/3065/3091/3685/3690/4193/4609/4851/4853/4854/4893/5211/5295/113026/5335/5894/1827/6009/117247/6513/6772/7157	32
hsa04620	hsa04620	Toll-like receptor signaling pathway	28/1354	104/8108	0.00549863	0.0219945	0.0147202	207/208/6349/929/942/3627/6373/3576/4283/2353/3454/3654/51135/3725/4615/4792/5295/5879/5970/6696/6772/23118/7096/7097/7098/10333/51284/51311	28
hsa04979	hsa04979	Cholesterol metabolism	16/1354	50/8108	0.00570265	0.0225324	0.0150802	19/341/348/948/1071/3988/9388/4023/4035/10577/5360/6646/6272/706/9218/7416	16
hsa04072	hsa04072	Phospholipase D signaling pathway	37/1354	148/8108	0.00607501	0.0237145	0.0158713	55326/183/207/208/375/3576/27128/1785/1956/2149/2207/2534/2549/2768/10672/2778/2885/57121/10161/4893/5154/56034/80310/5156/5159/5294/5295/23533/5321/5335/5781/5894/5898/6009/387/6464/6850	37
hsa00030	hsa00030	Pentose phosphate pathway	11/1354	30/8108	0.00674846	0.0260298	0.0174208	226/230/2203/2821/9563/5211/5226/5236/55276/7086/8277	11
hsa04621	hsa04621	NOD-like receptor signaling pathway	44/1354	185/8108	0.00775888	0.029575	0.0197936	84168/118429/330/84674/834/837/6347/1508/3576/1535/1536/11345/2633/2634/2635/115362/3320/3326/3428/3454/51135/3709/3716/3725/81631/57506/4615/10135/4792/22861/64127/4938/4939/4940/5585/5970/387/6772/23118/7128/7205/10628/7416/7531	44
hsa04540	hsa04540	Gap junction	24/1354	88/8108	0.0082073	0.0309205	0.0206941	983/1453/1956/2697/2771/2773/2778/2885/3709/4893/5154/56034/80310/5156/5159/5894/7082/7846/10376/84790/203068/347733/10383/84617	24
hsa03060	hsa03060	Protein export	9/1354	23/8108	0.00862315	0.0321138	0.0214927	3309/23478/29927/23480/60559/6727/6731/6726/58477	9
hsa05120	hsa05120	Epithelial cell signaling in Helicobacter pylori infection	20/1354	70/8108	0.00882858	0.0325052	0.0217546	537/533/8992/155066/9296/836/998/3576/1956/58494/83700/3725/4067/4792/5335/5781/5803/5879/5970/7082	20
hsa04062	hsa04062	Chemokine signaling pathway	45/1354	192/8108	0.00939296	0.0341946	0.0228853	207/208/6362/6347/6349/1230/1234/998/1398/1524/3627/6373/9547/58191/3576/4283/7852/1794/2771/2773/2782/2783/59345/2791/55970/2787/2885/3055/4067/4792/4893/5294/5295/23533/5335/57580/5829/5879/5880/5894/5970/387/6464/6772/6774	45
hsa03030	hsa03030	DNA replication	12/1354	36/8108	0.0111315	0.0400733	0.0268197	4171/4172/4173/4174/4175/4176/5111/5425/54107/5982/10535/6117	12
hsa00532	hsa00532	Glycosaminoglycan biosynthesis - chondroitin sulfate / dermatan sulfate	8/1354	20/8108	0.0112906	0.0401996	0.0269042	79586/54480/50515/113189/9469/22856/29940/10090	8
hsa05223	hsa05223	Non-small cell lung cancer	20/1354	72/8108	0.0122171	0.0430253	0.0287953	207/208/595/1019/1021/1026/1029/1870/1956/2064/1647/2885/3082/4893/5295/5335/5894/5925/6774/7157	20
hsa04662	hsa04662	B cell receptor signaling pathway	22/1354	82/8108	0.0134772	0.0469529	0.031424	207/208/975/2213/2353/2885/3636/3725/11027/10288/11006/4067/4773/4792/4893/118788/5295/5879/5880/5894/5970/6850	22
hsa04370	hsa04370	VEGF signaling pathway	17/1354	59/8108	0.0138441	0.0477179	0.031936	207/208/998/3315/3791/9261/7867/4773/4893/5295/5321/5335/5829/5879/5880/5894/7422	17

## Sheet: S8
Table S8: CGGA-GBM, KEGG pathway analysis on 1576 significantly upregulated genes in the CL2 subgroups
ID	Description	GeneRatio	BgRatio	pvalue	p.adjust	qvalue	geneID	Count
hsa03010	hsa03010	Ribosome	100/1411	158/8108	1.67768e-38	5.38535e-36	3.99111e-36	2197/6182/64928/29074/51069/55052/219927/6150/79590/51264/10573/11222/9553/64979/51073/54460/64968/6134/4736/6135/6136/6137/23521/9045/6138/6139/6141/6142/6143/6144/6146/200916/9349/6147/6152/6154/51121/6155/6157/6158/6159/6122/6156/6160/6161/6164/11224/6165/25873/6173/6166/6167/6168/6169/6170/6124/6171/6125/6128/6129/6130/6132/6133/6175/6176/6181/6204/6205/6206/6207/6208/6209/6210/6217/6218/6222…	100
hsa05012	hsa05012	Parkinson disease	123/1411	249/8108	4.56148e-32	7.32118e-30	5.42576e-30	11047/468/581/598/801/805/808/1327/9377/1329/1337/1340/1345/1347/1350/1351/1537/54205/1649/1843/1965/2771/2773/2778/3309/3831/4129/4694/4705/126328/55967/51079/4695/4696/4697/56901/4698/4700/4702/4706/4707/4716/54539/4708/4709/4710/4711/4713/4715/4717/4718/4720/4722/4724/4725/4726/374291/4728/4723/4729/11315/65018/5335/5684/5685/5686/5687/5688/5689/5691/5692/5693/5694/5695/5700/5701/5702/5704/570…	123
hsa05171	hsa05171	Coronavirus disease - COVID-19	116/1411	232/8108	6.81454e-31	7.29155e-29	5.40381e-29	712/713/714/715/716/718/719/720/721/834/6347/3627/1536/1956/2162/2197/2212/2353/3654/3661/10379/9636/3725/4599/4792/8829/4938/5335/6134/4736/6135/6136/6137/23521/9045/6138/6139/6141/6142/6143/6144/6146/200916/9349/6147/6152/6154/51121/6155/6157/6158/6159/6122/6156/6160/6161/6164/11224/6165/25873/6173/6166/6167/6168/6169/6170/6124/6171/6125/6128/6129/6130/6132/6133/6175/6176/6181/6204/6205/6206/62…	116
hsa05020	hsa05020	Prion disease	119/1411	273/8108	7.59342e-25	6.09372e-23	4.51608e-23	11047/468/1388/572/581/712/713/714/857/6352/1327/9377/1329/1337/1340/1345/1347/1350/1351/1460/1535/1536/1537/54205/1649/1958/1965/2534/3303/3304/3309/3312/3831/3915/4684/4694/4705/126328/55967/51079/4695/4696/4697/56901/4698/4700/4702/4706/4707/4716/54539/4708/4709/4710/4711/4713/4715/4717/4718/4720/4722/4724/4725/4726/374291/4728/4723/4729/4851/5621/5684/5685/5686/5687/5688/5689/5691/5692/5693/5…	119
hsa05016	hsa05016	Huntington disease	122/1411	306/8108	2.25875e-21	1.45012e-19	1.07469e-19	11047/160/1173/1175/581/1211/1212/1213/1327/9377/1329/1337/1340/1345/1347/1350/1351/1537/54205/10540/11258/10671/7802/2876/2878/2882/493869/3065/3066/3831/4694/4705/126328/55967/51079/4695/4696/4697/56901/4698/4700/4702/4706/4707/4716/54539/4708/4709/4710/4711/4713/4715/4717/4718/4720/4722/4724/4725/4726/374291/4728/4723/4729/5434/5435/5436/5437/5438/5439/548644/5440/5441/5684/5685/5686/5687/5688…	122
hsa05014	hsa05014	Amyotrophic lateral sclerosis	131/1411	365/8108	3.24695e-18	1.73712e-16	1.28739e-16	60/71/11047/10189/468/11273/572/581/598/834/9973/1327/9377/1329/1337/1340/1345/1347/1350/1351/1537/54205/10540/11258/10671/1649/7802/1965/2521/2876/2878/2882/493869/3178/3181/220988/3309/3831/84557/9782/4694/4705/126328/55967/51079/4695/4696/4697/56901/4698/4700/4702/4706/4707/4716/54539/4708/4709/4710/4711/4713/4715/4717/4718/4720/4722/4724/4725/4726/374291/4728/4723/4729/5216/5217/65018/5630/56…	131
hsa00190	hsa00190	Oxidative phosphorylation	64/1411	134/8108	3.18873e-16	1.46226e-14	1.08369e-14	537/533/527/8992/155066/529/9296/9550/10063/1327/9377/1329/1337/1340/1345/1347/1350/1351/1537/54205/64077/4694/4705/126328/55967/51079/4695/4696/4697/56901/4698/4700/4702/4706/4707/4716/54539/4708/4709/4710/4711/4713/4715/4717/4718/4720/4722/4724/4725/4726/374291/4728/4723/4729/5464/6391/10312/29796/7381/7384/7385/7386/7388/27089	64
hsa05022	hsa05022	Pathways of neurodegeneration - multiple diseases	153/1411	476/8108	4.58338e-16	1.83908e-14	1.36295e-14	11047/10297/351/468/488/11273/572/581/598/801/805/808/824/9973/1327/9377/1329/1337/1340/1345/1347/1350/1351/1435/1452/1454/1460/1499/1536/1537/54205/10540/11258/10671/1649/7802/1857/1965/2521/2876/2878/2882/493869/3265/3028/3309/3831/84557/5605/4694/4705/126328/55967/51079/4695/4696/4697/56901/4698/4700/4702/4706/4707/4716/54539/4708/4709/4710/4711/4713/4715/4717/4718/4720/4722/4724/4725/4726/374…	153
hsa03050	hsa03050	Proteasome	33/1411	46/8108	6.17222e-16	2.20143e-14	1.63149e-14	11047/51371/5684/5685/5686/5687/5688/5689/5699/5691/5692/5693/5694/5695/5696/5698/5700/5701/5702/5704/5705/5719/5708/5709/5710/9861/5713/5714/5715/5720/5721/10197/9491	33
hsa03040	hsa03040	Spliceosome	67/1411	147/8108	1.25194e-15	4.01871e-14	2.97829e-14	22985/10189/8896/151903/56259/9416/7919/11325/1655/1665/9343/9775/2521/3178/220988/3183/3190/4670/3192/3303/3304/3312/57819/25804/23658/51690/4116/22916/5093/10084/27339/26121/24148/22827/9939/27316/9092/8175/23451/10992/23450/83443/23020/6625/6626/6628/6629/6631/6633/6634/6635/6636/6637/6426/6427/6428/6429/6430/6431/6432/8683/29896/6434/10907/7307/11338/153527	67
hsa05010	hsa05010	Alzheimer disease	125/1411	369/8108	3.56435e-15	1.04014e-13	7.70854e-14	11047/207/208/10297/51107/348/351/468/488/572/801/805/808/824/1327/9377/1329/1337/1340/1345/1347/1350/1351/1435/1452/1454/1460/1499/1536/1537/54205/1649/1857/1965/2597/3265/3028/3831/4023/4035/5605/4694/4705/126328/55967/51079/4695/4696/4697/56901/4698/4700/4702/4706/4707/4716/54539/4708/4709/4710/4711/4713/4715/4717/4718/4720/4722/4724/4725/4726/374291/4728/4723/4729/50507/55851/5684/5685/5686/5…	125
hsa04932	hsa04932	Non-alcoholic fatty liver disease	66/1411	155/8108	1.17536e-13	3.14408e-12	2.3301e-12	207/208/468/581/998/1327/9377/1329/1337/1340/1345/1347/1350/1351/1537/54205/1649/1965/2353/3725/4694/4705/126328/55967/51079/4695/4696/4697/56901/4698/4700/4702/4706/4707/4716/54539/4708/4709/4710/4711/4713/4715/4717/4718/4720/4722/4724/4725/4726/374291/4728/4723/4729/5879/6391/9021/6720/7040/7132/29796/7381/7384/7385/7386/7388/27089	66
hsa05415	hsa05415	Diabetic cardiomyopathy	78/1411	203/8108	4.99949e-13	1.23449e-11	9.14887e-12	183/207/208/488/1277/1278/1281/1327/9377/1329/1337/1340/1345/1347/1350/1351/1509/1535/1536/1537/2597/4313/4318/51660/25874/4694/4705/126328/55967/51079/4695/4696/4697/56901/4698/4700/4702/4706/4707/4716/54539/4708/4709/4710/4711/4713/4715/4717/4718/4720/4722/4724/4725/4726/374291/4728/4723/4729/142/5160/5499/5500/5501/5879/6391/292/293/7040/29796/7381/7384/7385/7386/7388/27089/7416/7417/7419	78
hsa05132	hsa05132	Salmonella infection	84/1411	249/8108	1.8793e-10	4.30896e-09	3.19339e-09	60/71/10097/10096/207/208/302/375/382/127829/10552/10095/10109/10094/10093/10092/581/55845/834/929/998/1499/54205/23191/9266/10540/11258/10671/1785/1778/1781/1783/8655/83658/6993/23265/2316/2318/2353/2597/79792/3265/3320/3326/7184/3606/3654/3725/3831/23643/4074/5605/4609/10627/103910/10398/4792/5216/5217/5585/29108/5878/7879/5879/387/388/391/6188/6237/6281/6500/8677/7132/7846/10376/84790/203068/7…	84
hsa04141	hsa04141	Protein processing in endoplasmic reticulum	63/1411	171/8108	6.97591e-10	1.49285e-08	1.10636e-08	267/468/1388/573/581/10134/811/821/824/1410/1603/1649/1650/3301/3337/51726/3300/27102/1965/10961/23193/3320/3326/7184/3303/3304/3309/3312/10960/55968/10956/5034/2923/9601/10130/5589/5886/5887/9978/6048/6184/6185/6238/6396/29927/10952/23480/7095/6500/6745/6746/6747/6748/3703/10273/23471/81567/7323/7327/118424/51035/80700/7415	63
hsa04145	hsa04145	Phagosome	55/1411	152/8108	1.77797e-08	3.56705e-07	2.64356e-07	60/71/537/533/527/8992/155066/529/9296/9550/715/718/811/821/929/11151/1514/1520/1535/1536/1778/1781/1783/2209/2212/2213/9103/2214/9146/3678/3688/3689/3693/3916/3920/4074/9902/4481/5878/7879/5879/29927/10952/23480/6890/10312/7846/10376/84790/203068/7280/347733/10382/10383/84617	55
hsa04714	hsa04714	Thermogenesis	74/1411	232/8108	3.54584e-08	6.69538e-07	4.96198e-07	2181/60/71/86/55744/28958/51287/84987/10063/116228/1327/9377/1329/1337/1340/1345/1347/1350/1351/126129/1537/2778/2885/3265/4694/4705/126328/55967/51079/4695/4696/4697/56901/4698/4700/4702/4706/25915/4707/4716/54539/4708/4709/4710/4711/4713/4715/4717/4718/4720/4722/4724/4725/4726/374291/4728/4723/4729/6009/6194/6391/51548/123096/6597/6598/6604/6605/29796/7381/7384/7385/7386/7388/27089	74
hsa04510	hsa04510	Focal adhesion	64/1411	201/8108	3.22367e-07	5.74887e-06	4.26052e-06	60/71/87/81/207/208/572/824/857/595/894/998/1277/1278/1282/1284/1291/1292/1293/1299/1499/1956/2316/2318/2335/2534/2885/3265/3381/3611/3678/3679/3688/3691/3693/3725/3910/3911/3912/3913/3915/10627/103910/10398/64098/5156/5499/5500/5501/54776/5829/5879/5906/5908/387/6464/25759/6696/7094/3371/7408/7422/7423/7791	64
hsa04110	hsa04110	Cell cycle	44/1411	124/8108	8.86191e-07	1.44319e-05	1.06956e-05	51529/25847/29882/699/701/9133/595/894/991/993/995/8318/983/1017/1019/1026/1029/1031/9700/1647/4616/10912/3065/3066/10459/4173/4174/4176/4609/5111/9088/9232/9978/6500/7040/7157/7272/7465/7529/7531/7532/7533/10971/7534	44
hsa04142	hsa04142	Lysosome	45/1411	128/8108	8.99186e-07	1.44319e-05	1.06956e-05	20/54/1174/427/537/533/527/8763/967/968/1211/1212/1213/5476/1508/1075/1509/1512/1514/1520/1522/2548/84572/2799/2990/3073/3074/3916/3920/9741/55353/7805/5641/3988/9516/4074/4125/4669/10577/5538/5660/950/6556/10312/1200	45
hsa05100	hsa05100	Bacterial invasion of epithelial cells	31/1411	77/8108	1.74426e-06	2.66623e-05	1.97596e-05	60/71/10097/10096/10552/10095/10109/10094/10093/10092/857/998/1211/1212/1213/1495/1499/2017/1785/2335/3059/3611/3678/3688/10459/5829/5879/387/391/6464/25759	31
hsa05131	hsa05131	Shigellosis	71/1411	247/8108	5.22503e-06	7.62379e-05	5.65003e-05	60/71/87/81/10097/10096/207/208/375/382/9181/10552/10095/10109/10094/10093/10092/581/598/664/718/824/826/834/11335/6352/929/960/998/2017/54205/9266/1956/3059/3099/3606/3611/3661/3678/3688/3725/84557/10627/103910/10398/4792/5216/5217/5335/5829/29108/5879/10616/9978/387/55072/6233/81858/6500/8878/7094/7132/7157/7307/7311/7314/7316/7323/7334/7335/7416	71
hsa05205	hsa05205	Proteoglycans in cancer	61/1411	205/8108	7.33785e-06	0.000102411	7.58972e-05	60/71/207/208/9138/857/595/960/967/998/1026/1277/1278/1499/1514/2017/1634/1655/1956/1975/7430/2316/2318/2335/2817/2885/3059/3091/3236/3265/3339/3481/3678/3688/3693/4060/5605/4313/4318/4478/4609/5328/5329/5335/5499/5500/5501/54776/5777/5829/5879/5962/387/6194/6237/6774/7040/7078/7157/7291/7422	61
hsa05130	hsa05130	Pathogenic Escherichia coli infection	59/1411	197/8108	8.28808e-06	0.000110853	8.21538e-05	60/71/10097/10096/375/382/9138/9181/10552/10095/10109/10094/10093/10092/581/55845/834/998/5010/7122/2017/54205/23191/9266/7430/2149/2212/2353/2534/2597/2768/3059/3606/3654/3688/3725/4627/4643/64005/4691/4792/5777/29108/5861/5879/387/6188/7009/10972/7132/7846/10376/84790/203068/7280/347733/10382/10383/84617	59
hsa00480	hsa00480	Glutathione metabolism	24/1411	57/8108	1.02925e-05	0.000132156	9.79417e-05	79017/2687/2876/2878/2879/2882/493869/373156/2946/9446/2950/2952/2953/3417/3418/51056/4257/4259/4953/5226/9588/6241/6611/6723	24
hsa04216	hsa04216	Ferroptosis	19/1411	41/8108	1.65783e-05	0.000204679	0.000151688	2181/1356/1536/2495/2512/2879/3162/84557/5093/5094/5621/6303/112483/6520/55240/7018/7157/7417/7419	19
hsa05418	hsa05418	Fluid shear stress and atherosclerosis	44/1411	139/8108	2.60914e-05	0.000310198	0.000229889	60/71/207/208/9181/801/805/808/857/6347/1499/1514/1535/1843/2353/2817/2946/9446/2950/2952/2953/3162/3320/3326/7184/3725/9817/4257/4259/4313/4318/5327/5879/387/8878/7341/6613/6612/7132/7157/7295/25828/7412/7422	44
hsa04144	hsa04144	Endocytosis	68/1411	252/8108	7.65629e-05	0.000877739	0.000650497	116983/10097/10096/116988/160/1173/1175/116985/375/377/378/381/382/55738/10552/10095/10109/10094/10093/10092/409/274/830/832/857/998/27243/29082/128866/51510/1211/1212/1213/7852/9266/1785/1956/30846/29924/22905/58513/2350/9146/3265/3303/3304/3312/9798/93343/10015/5156/10890/8766/9230/11031/5878/7879/387/6455/56904/11267/6642/8724/27131/84313/51160/51699/27183	68
hsa05133	hsa05133	Pertussis	27/1411	76/8108	0.000109653	0.00121374	0.000899509	712/713/714/715/716/718/720/721/801/805/808/834/929/1072/2353/2771/2773/3654/3661/3678/3688/3689/3725/23643/29108/387/710	27
hsa05134	hsa05134	Legionellosis	22/1411	57/8108	0.000116291	0.00124431	0.000922165	375/664/718/834/929/1195/2921/54205/1915/1917/1937/3303/3304/3312/3329/3606/3689/4792/29108/5861/81876/7415	22
hsa05110	hsa05110	Vibrio cholerae infection	20/1411	50/8108	0.000132293	0.00136987	0.00101522	60/71/375/537/533/527/8992/155066/529/9296/9550/2778/10945/11014/9601/5335/29927/10952/23480/10312	20
hsa01230	hsa01230	Biosynthesis of amino acids	26/1411	75/8108	0.000230438	0.00228556	0.00169384	50/226/230/586/875/2023/2026/2597/2752/3417/3418/3420/4144/5211/5214/5223/5230/26227/5315/29968/5831/29920/6472/6888/7086/7167	26
hsa04530	hsa04530	Tight junction	48/1411	169/8108	0.000234964	0.00228556	0.00169384	60/71/87/81/10097/10096/9181/10552/10095/10109/10094/10093/10092/595/998/1019/5010/7122/2017/7430/3059/3688/3725/79778/4478/4627/10627/103910/4637/140465/10398/5111/5515/5516/5518/5872/5879/5906/5962/387/861/23513/6794/7846/10376/84790/7408/8531	48
hsa04210	hsa04210	Apoptosis	40/1411	136/8108	0.000347772	0.00328337	0.00243332	60/71/207/208/468/572/581/597/598/332/824/1508/1075/1509/1512/1514/1520/1522/54205/1649/56616/1965/2353/1647/4616/10912/3265/3725/4000/4001/84823/5605/4170/4792/142/7132/7157/7846/10376/84790	40
hsa05165	hsa05165	Human papillomavirus infection	81/1411	331/8108	0.000558753	0.00512456	0.00379784	207/208/10297/537/533/527/8992/155066/529/9296/9550/572/581/10134/595/894/998/1017/1019/1026/1108/1277/1278/1282/1284/1291/1292/1293/1299/1452/1499/1857/1956/1978/2335/2778/2885/3065/3066/57801/55502/23462/3265/3381/3661/10379/9636/3678/3679/3688/3691/3693/3910/3911/3912/3913/3915/3955/5605/4599/4851/8638/5315/5515/5516/5518/5700/5829/6009/23513/6696/6772/6773/10474/10312/3371/7132/7157/7297/2335…	81
hsa05160	hsa05160	Hepatitis C	44/1411	157/8108	0.000575397	0.00513062	0.00380233	207/208/572/581/595/975/1017/1019/1026/5010/7122/1499/3627/54205/1956/27102/1965/3646/2885/3265/3661/10379/5605/4599/4609/4792/4938/5515/5516/5518/10197/9021/6772/6773/6774/7132/7157/7297/7529/7531/7532/7533/10971/7534	44
hsa04512	hsa04512	ECM-receptor interaction	28/1411	88/8108	0.000671359	0.0056857	0.0042137	375790/960/1277/1278/1282/1284/1291/1292/1293/1299/1605/2335/341640/3161/3339/3381/3678/3679/3688/3691/3693/3910/3911/3912/3913/3915/6696/3371	28
hsa04810	hsa04810	Regulation of actin cytoskeleton	57/1411	218/8108	0.000673676	0.0056857	0.0042137	60/71/87/81/10097/10096/10297/9138/9459/10552/10095/10109/10094/10093/10092/55845/998/1072/7852/23191/1956/55740/7430/2149/2246/2335/2768/2934/3265/10788/128239/3678/3679/3688/3689/3691/3693/5605/4478/4627/10627/103910/10398/5156/5216/5217/5499/5500/5501/54776/5829/5879/5962/387/6237/85477/7114	57
hsa04670	hsa04670	Leukocyte transendothelial migration	34/1411	114/8108	0.000713764	0.0056857	0.0042137	60/71/87/81/4267/998/5010/7122/1495/1499/7852/1535/1536/7430/2771/2773/3688/3689/4313/4318/4478/10627/103910/10398/5335/5829/5879/5906/5908/387/6494/7070/7408/7412	34
hsa03013	hsa03013	RNA transport	50/1411	186/8108	0.000722175	0.0056857	0.0042137	22985/10189/1207/23191/7919/1915/1917/10209/1965/1968/8662/8663/8664/3646/8665/8666/8668/1973/1974/9775/1975/1977/1978/1981/1982/1983/2521/3837/4116/22916/26986/80336/8761/10775/51367/10248/5901/9939/10921/79897/10284/6396/780851/11171/7341/6613/6612/10460/23435/7329	50
hsa05220	hsa05220	Chronic myeloid leukemia	25/1411	76/8108	0.000742122	0.0056857	0.0042137	207/208/572/581/598/595/1019/1026/1029/1487/1647/4616/10912/2885/3065/3066/3265/5605/4609/4792/861/6464/25759/7040/7157	25
hsa03060	hsa03060	Protein export	11/1411	23/8108	0.000743923	0.0056857	0.0042137	3309/23478/90701/29927/10952/23480/7095/28972/9789/6727/6726	11
hsa04115	hsa04115	p53 signaling pathway	24/1411	73/8108	0.000948028	0.00699464	0.00518376	581/598/9133/595/894/3732/983/1017/1019/1026/1029/54205/1647/4616/10912/51512/3486/6241/5054/51246/10572/55240/7157/9540	24
hsa04218	hsa04218	Cellular senescence	43/1411	156/8108	0.000958766	0.00699464	0.00518376	207/208/801/805/808/824/9133/595/894/993/983/1017/1019/1026/1029/1978/2305/1647/4616/10912/3265/3486/5605/9261/4605/4609/5499/5500/5501/5928/6009/6237/5054/292/293/8878/7040/7157/7416/7417/7419/677/678	43
hsa04260	hsa04260	Cardiac muscle contraction	27/1411	87/8108	0.00126869	0.00901462	0.00668078	476/477/481/482/483/488/27092/1327/9377/1329/1337/1340/1345/1347/1350/1351/1537/7169/7170/7171/29796/7381/7384/7385/7386/7388/27089	27
hsa04933	hsa04933	AGE-RAGE signaling pathway in diabetic complications	30/1411	100/8108	0.00129181	0.00901462	0.00668078	183/207/208/581/6347/595/998/1019/1277/1278/1281/1282/1284/1536/1958/2152/2335/3265/3725/4313/50507/5335/5879/5054/6772/6774/7040/7412/7422/7423	30
hsa00010	hsa00010	Glycolysis / Gluconeogenesis	22/1411	67/8108	0.00154967	0.0105839	0.00784378	128/10327/217/501/226/230/1738/2023/2026/92579/2597/2821/3099/3939/3945/5160/5211/5214/5223/5230/5315/7167	22
hsa04610	hsa04610	Complement and coagulation cascades	26/1411	85/8108	0.00194997	0.0130404	0.00966434	2/712/713/714/715/716/718/719/720/721/966/3426/1191/2162/2149/2152/3689/5327/5328/5329/5265/5104/5054/710/7035/11326	26
hsa05203	hsa05203	Viral carcinogenesis	52/1411	204/8108	0.00207797	0.0136128	0.0100885	87/81/468/1388/572/581/718/595/894/991/998/983/1017/1019/1026/1029/1108/1642/1654/1959/2885/2934/2958/3065/3066/3190/3265/3661/10379/3725/2648/9261/4792/5315/5700/5829/5879/5902/387/85477/23513/27044/6774/7157/23352/7419/7529/7531/7532/7533/10971/7534	52
hsa05166	hsa05166	Human T-cell leukemia virus 1 infection	55/1411	219/8108	0.00224442	0.0144092	0.0106787	207/208/51529/29882/468/1388/567/581/598/701/811/821/9133/595/894/915/991/1017/1019/1026/1029/1031/1958/1959/9700/2224/2353/2874/3265/3689/3725/2648/10524/5605/4316/4609/4792/8829/9232/5901/5902/8498/292/293/6688/6929/7040/7094/7132/7157/706/7416/7417/7419/7538	55
hsa05417	hsa05417	Lipid and atherosclerosis	54/1411	215/8108	0.00244416	0.0153838	0.011401	19/207/208/9138/468/572/581/598/801/805/808/834/6347/6348/6349/414062/6352/929/998/2921/1535/1536/54205/1649/1965/2353/3265/3320/3326/7184/3303/3304/3309/3312/3329/3606/3654/3661/3725/23643/142678/4318/4792/5335/29108/5879/5906/5908/387/6648/6774/7132/7157/7412	54
hsa04066	hsa04066	HIF-1 signaling pathway	31/1411	109/8108	0.0027645	0.0170655	0.0126473	207/208/226/230/1026/1536/1956/1977/1978/2023/2026/2597/3091/3099/3162/3939/3945/5605/5160/5209/5211/5214/5230/5335/9978/6194/5054/6774/7018/7076/7422	31
hsa05230	hsa05230	Central carbon metabolism in cancer	22/1411	70/8108	0.00289655	0.0175432	0.0130014	207/208/1956/3091/3099/3265/3417/3418/3939/3945/5605/4609/5156/5160/5211/5214/5223/5315/51548/9123/6510/7157	22
hsa05213	hsa05213	Endometrial cancer	19/1411	58/8108	0.00325565	0.019353	0.0143426	207/208/10297/572/581/595/1026/1495/1499/1956/1647/4616/10912/2885/3265/3611/5605/4609/7157	19
hsa00270	hsa00270	Cysteine and methionine metabolism	17/1411	50/8108	0.00340162	0.0196759	0.0145819	191/10768/586/875/1786/58478/259307/3939/3945/4144/4190/4191/4357/26227/29968/6611/6723	17
hsa04666	hsa04666	Fc gamma R-mediated phagocytosis	28/1411	97/8108	0.00343255	0.0196759	0.0145819	10097/10096/207/208/382/10552/10095/10109/10094/10093/10092/274/998/1072/1785/2209/2212/2213/2214/2934/3636/4082/65108/5335/5879/85477/8877/7408	28
hsa05017	hsa05017	Spinocerebellar ataxia	38/1411	143/8108	0.00370128	0.0208441	0.0154476	11047/207/208/488/25814/11273/54205/10524/10528/5684/5685/5686/5687/5688/5689/5691/5692/5693/5694/5695/5700/5701/5702/5704/5705/5719/5708/5709/5710/9861/5713/5714/5715/292/293/7416/7417/7419	38
hsa04723	hsa04723	Retrograde endocannabinoid signaling	39/1411	148/8108	0.00386883	0.0214119	0.0158685	2771/2773/2782/2783/54331/2787/4694/4705/126328/55967/51079/4695/4696/4697/56901/4698/4700/4702/4706/4707/4716/54539/4708/4709/4710/4711/4713/4715/4717/4718/4720/4722/4724/4725/4726/374291/4728/4723/4729	39
hsa04137	hsa04137	Mitophagy - animal	22/1411	72/8108	0.00425727	0.0231624	0.0171658	468/598/664/1460/51024/11337/11345/3091/3265/3725/84557/65018/7879/89941/6233/6237/8878/54543/7157/7311/7314/7316	22
hsa05225	hsa05225	Hepatocellular carcinoma	43/1411	168/8108	0.00446852	0.0239066	0.0177173	60/71/86/207/208/10297/572/581/598/595/1019/1026/1029/1452/1499/1857/1956/1647/4616/10912/2885/2946/9446/2950/2952/2953/3162/3265/3481/9817/5605/4257/4259/4609/5335/6464/25759/6597/6598/6604/6605/7040/7157	43
hsa05169	hsa05169	Epstein-Barr virus infection	50/1411	202/8108	0.00473232	0.0249029	0.0184557	11047/207/208/567/581/811/595/894/915/960/1017/1019/1026/3627/54205/1647/4616/10912/3065/3066/3654/3661/10379/9636/3725/4609/9612/4792/4938/2923/5700/5701/5702/5704/5705/5719/5708/5709/5710/9861/5713/5714/5879/6772/6773/6774/6890/7157/7297/7431	50
hsa04962	hsa04962	Vasopressin-regulated water reabsorption	15/1411	44/8108	0.00562024	0.0290984	0.0215649	361/396/397/10540/10671/1778/1781/1783/8655/2778/8766/9230/5878/6810/6844	15
hsa04722	hsa04722	Neurotrophin signaling pathway	32/1411	119/8108	0.00608112	0.0309847	0.0229629	207/208/396/397/468/572/581/801/805/808/998/2885/3265/3654/3725/9500/5605/9261/4792/4804/4915/5335/5879/5906/5908/387/25970/10603/6464/25759/7157/7531	32
hsa05222	hsa05222	Small cell lung cancer	26/1411	92/8108	0.00638293	0.0320144	0.023726	207/208/581/598/595/1017/1019/1026/1164/1282/1284/54205/2335/1647/4616/10912/3688/3910/3911/3912/3913/3915/4609/4792/7157/9618	26
hsa01200	hsa01200	Carbon metabolism	31/1411	115/8108	0.00660384	0.0326128	0.0241695	50/128/226/230/1738/2023/2026/2597/2746/2821/3099/3417/3418/3420/4190/4191/5160/5211/5214/5223/5226/5230/25796/26227/5315/29968/6391/6472/6888/7086/7167	31
hsa05163	hsa05163	Human cytomegalovirus infection	54/1411	225/8108	0.00671655	0.0326669	0.0242096	207/208/9138/468/1388/567/581/801/805/808/811/6347/6348/6349/414062/6351/388372/9560/6352/595/1230/1019/1026/1029/1499/7852/54205/1956/1978/2768/2771/2773/2778/2782/2783/54331/2787/2885/3265/3661/5605/4609/4792/5156/2923/5829/5879/6009/387/6774/6890/7132/7157/7422	54
hsa05219	hsa05219	Bladder cancer	14/1411	41/8108	0.00723912	0.0342858	0.0254094	595/1019/1026/1029/1613/1956/3265/5605/4313/4318/4609/7157/1890/7422	14
hsa05214	hsa05214	Glioma	22/1411	75/8108	0.00726304	0.0342858	0.0254094	207/208/581/801/805/808/595/1019/1026/1029/1956/1647/4616/10912/2885/3265/5605/5156/5335/6464/25759/7157	22
hsa04979	hsa04979	Cholesterol metabolism	16/1411	50/8108	0.00854447	0.0393689	0.0291765	19/341/344/348/3988/4023/4035/4043/10577/5360/10948/706/9218/7416/7417/7419	16
hsa05212	hsa05212	Pancreatic cancer	22/1411	76/8108	0.00858512	0.0393689	0.0291765	207/208/9459/572/581/598/595/998/1019/1026/1029/1956/1647/4616/10912/5879/5888/6772/6774/7040/7157/7422	22
hsa04151	hsa04151	PI3K-Akt signaling pathway	79/1411	354/8108	0.0091108	0.0411911	0.0305269	207/208/468/1388/572/598/595/894/11140/1017/1019/1026/1277/1278/1282/1284/1291/1292/1293/1299/1435/1436/54541/1956/1975/1977/1978/2149/2246/2335/92579/2782/2783/54331/2787/2885/3265/3320/3326/7184/3381/3481/3678/3679/3688/3691/3693/3910/3911/3912/3913/3915/5605/4170/4609/4804/4915/5008/5156/5585/5515/5516/5518/5879/6009/6194/6446/6696/6794/3371/7157/7422/7423/7529/7531/7532/7533/10971/7534	79
hsa05135	hsa05135	Yersinia infection	35/1411	137/8108	0.00997385	0.0444136	0.0329151	60/71/10097/10096/207/208/382/9138/10552/10095/10109/10094/10093/10092/834/6347/998/2212/2335/2353/3606/3654/3661/3678/3688/3725/5605/4792/5585/5335/5829/29108/5879/387/391	35
hsa05210	hsa05210	Colorectal cancer	24/1411	86/8108	0.0101003	0.0444136	0.0329151	207/208/10297/572/581/332/595/1026/1499/54205/1956/2353/1647/4616/10912/2885/3265/3725/5605/4609/5879/387/7040/7157	24
hsa00330	hsa00330	Arginine and proline metabolism	16/1411	51/8108	0.0104885	0.0454973	0.0337183	217/501/1152/55748/2593/2628/51056/4129/4953/5831/29920/6303/112483/54498/6611/6723	16

## Sheet: S9
Table S9: Estimation of the relative abundance of tumor microenvironment cells, immune signatures, typical biological processes, and oncogenic pathways in TCGA-GBM patients by the Single-Sample Gene-Set Enrichment Analysis (ssGSEA)
	TCGA.02.0047.01A.01R.1849.01	TCGA.02.0055.01A.01R.1849.01	TCGA.02.2483.01A.01R.1849.01	TCGA.02.2485.01A.01R.1849.01	TCGA.02.2486.01A.01R.1849.01	TCGA.06.0125.01A.01R.1849.01	TCGA.06.0129.01A.01R.1849.01	TCGA.06.0130.01A.01R.1849.01	TCGA.06.0132.01A.02R.1849.01	TCGA.06.0138.01A.02R.1849.01	TCGA.06.0139.01A.01R.1849.01	TCGA.06.0141.01A.01R.1849.01	TCGA.06.0156.01A.02R.1849.01	TCGA.06.0157.01A.01R.1849.01	TCGA.06.0158.01A.01R.1849.01	TCGA.06.0168.01A.01R.1849.01	TCGA.06.0174.01A.01R.1849.01	TCGA.06.0178.01A.01R.1849.01	TCGA.06.0184.01A.01R.1849.01	TCGA.06.0187.01A.01R.1849.01	TCGA.06.0190.01A.01R.1849.01	TCGA.06.0210.01A.01R.1849.01	TCGA.06.0211.01A.01R.1849.01	TCGA.06.0219.01A.01R.1849.01	TCGA.06.0238.01A.02R.1849.01	TCGA.06.0644.01A.02R.1849.01	TCGA.06.0645.01A.01R.1849.01	TCGA.06.0646.01A.01R.1849.01	TCGA.06.0649.01B.01R.1849.01	TCGA.06.0675.11A.32R.A36H.07	TCGA.06.0678.11A.32R.A36H.07	TCGA.06.0680.11A.32R.A36H.07	TCGA.06.0681.11A.41R.A36H.07	TCGA.06.0686.01A.01R.1849.01	TCGA.06.0743.01A.01R.1849.01	TCGA.06.0744.01A.01R.1849.01	TCGA.06.0745.01A.01R.1849.01	TCGA.06.0747.01A.01R.1849.01	TCGA.06.0749.01A.01R.1849.01	TCGA.06.0750.01A.01R.1849.01	TCGA.06.0878.01A.01R.1849.01	TCGA.06.0882.01A.01R.1849.01	TCGA.06.1804.01A.01R.1849.01	TCGA.06.2557.01A.01R.1849.01	TCGA.06.2558.01A.01R.1849.01	TCGA.06.2559.01A.01R.1849.01	TCGA.06.2561.01A.02R.1849.01	TCGA.06.2562.01A.01R.1849.01	TCGA.06.2563.01A.01R.1849.01
aDCs	-0.15401	-0.0111719	-0.177242	-0.117298	-0.0764922	-0.179397	-0.136667	-0.00129639	-0.123489	-0.0900006	-0.131324	-0.190737	-0.134401	-0.173606	-0.0993362	-0.075212	-0.1759	-0.156445	-0.125816	-0.1625	-0.0470336	-0.109788	-0.153284	-0.0918876	-0.0824693	-0.153246	-0.041923	-0.0408077	-0.137542	-0.109238	-0.0786688	-0.107732	-0.0547944	-0.179421	-0.14621	-0.228551	-0.123331	-0.162927	-0.0263031	-0.162372	-0.0455072	-0.160828	-0.136142	-0.0894697	-0.182552	-0.183684	-0.153816	-0.126019	-0.190416
APC co inhibition	-0.0276763	0.247865	-0.0126775	0.0239736	0.240808	-0.0773443	0.106317	0.244409	0.0893441	0.0327548	0.199656	0.0980737	-0.0291285	0.0080362	0.0601768	0.0991616	-0.054171	0.0179465	0.14097	0.0820285	0.0843652	0.0338953	-0.00645007	0.0606681	0.0557588	0.163431	0.105995	0.0564104	0.0189784	-0.10422	-0.145986	-0.155413	-0.132731	-0.0169782	0.00983616	-0.0417705	-0.0222118	-0.0515376	0.0828121	0.0497966	0.038296	0.0610464	-0.0104109	0.0883694	-0.0504056	-0.00887183	0.06886	0.176838	0.0550802
APC co stimulation	-0.187701	-0.0110503	-0.189431	-0.223383	-0.110398	-0.214954	-0.205605	-0.0215734	-0.174507	-0.15449	-0.0608448	-0.101071	-0.188082	-0.202707	-0.199962	-0.174478	-0.237793	-0.161433	-0.133339	-0.184003	-0.105906	-0.162102	-0.156841	-0.138095	-0.189646	-0.0989903	-0.128925	-0.152763	-0.166802	-0.250119	-0.212598	-0.24868	-0.238877	-0.214645	-0.182304	-0.204365	-0.177603	-0.227023	-0.179049	-0.143033	-0.153672	-0.159372	-0.226837	-0.154142	-0.198053	-0.200249	-0.168558	-0.161437	-0.178858
B cells	-0.197264	-0.208437	-0.211473	-0.194463	-0.201228	-0.201932	-0.169707	-0.17438	-0.191814	-0.192096	-0.19352	-0.166024	-0.206293	-0.186758	-0.206513	-0.220629	-0.190154	-0.238653	-0.231454	-0.222136	-0.212558	-0.208798	-0.205383	-0.230408	-0.192939	-0.192068	-0.218645	-0.210115	-0.154497	-0.229483	-0.21262	-0.224902	-0.225425	-0.208053	-0.206739	-0.215598	-0.191654	-0.21197	-0.196168	-0.197189	-0.182211	-0.206403	-0.209306	-0.171879	-0.198664	-0.211529	-0.215497	-0.224625	-0.219151
CCR	-0.0955065	-0.0170726	-0.114255	-0.11576	-0.0491551	-0.110441	-0.107993	-0.0186937	-0.0569971	-0.0724286	0.0157171	-0.0421537	-0.0604042	-0.0954403	-0.0944862	-0.0618343	-0.131794	-0.0896943	-0.0660346	-0.0646809	-0.0408149	-0.0614394	-0.0576227	-0.0946556	-0.097066	-0.0445953	-0.0334353	-0.0690571	-0.0706014	-0.15617	-0.134875	-0.159963	-0.141785	-0.117231	-0.0918834	-0.116548	-0.0910309	-0.109431	-0.10498	-0.064529	-0.0559621	-0.0753378	-0.123632	-0.0644937	-0.115971	-0.109479	-0.0893165	-0.0786818	-0.104425
CD8+ T cells	-0.24116	-0.120741	-0.197586	-0.160505	-0.0234506	-0.223505	-0.244219	0.154173	-0.14945	-0.197639	-0.00343441	-0.146767	-0.127234	-0.174404	-0.209553	-0.211914	-0.201396	-0.185082	-0.178804	-0.19281	-0.165818	-0.199625	-0.238638	-0.185834	-0.194795	-0.128898	-0.204133	-0.251302	-0.10652	-0.124229	-0.178965	-0.126214	-0.152026	-0.256776	-0.129327	-0.193561	-0.156856	-0.255649	-0.235579	-0.191254	-0.18256	-0.206977	-0.267025	-0.103837	-0.217065	-0.214758	-0.116448	-0.251463	-0.153207
Check-point	-0.127073	-0.0349034	-0.125334	-0.14176	-0.0420726	-0.155547	-0.127072	0.00994781	-0.0922975	-0.107115	-0.0220891	-0.0635475	-0.118253	-0.125152	-0.132366	-0.097241	-0.161559	-0.109993	-0.0868416	-0.117822	-0.0810314	-0.102826	-0.104579	-0.112662	-0.111704	-0.0579847	-0.0734324	-0.0972828	-0.104121	-0.189879	-0.183361	-0.204427	-0.195745	-0.144066	-0.128374	-0.145933	-0.12889	-0.166908	-0.110832	-0.0878246	-0.103722	-0.103514	-0.15698	-0.0712135	-0.146967	-0.134508	-0.111849	-0.108844	-0.126227
Cytolytic activity	-0.278982	-0.109571	-0.127898	-0.188322	-0.131611	-0.238254	-0.243169	0.00281704	-0.177575	-0.193727	0.119728	-0.128052	-0.156733	-0.152558	-0.237174	-0.0742254	-0.241821	-0.195932	-0.0613672	-0.173757	-0.0529207	-0.1965	0.0525839	-0.215754	-0.152318	-0.0871861	-0.17589	-0.242058	-0.197271	-0.314989	-0.29199	-0.283413	-0.255372	-0.206964	-0.15009	-0.204827	-0.181785	-0.286295	-0.258777	-0.182871	-0.152579	-0.219801	-0.262951	-0.129116	-0.197714	-0.241282	-0.20036	-0.0119224	-0.167043
DCs	-0.318131	-0.131662	-0.31052	-0.271071	-0.311529	-0.321034	-0.262427	-0.154595	-0.28859	-0.292161	-0.194095	-0.229559	-0.0793728	-0.317122	-0.321466	-0.23186	-0.36297	-0.285474	-0.291238	-0.227583	-0.286698	-0.300148	-0.136606	-0.337061	-0.193612	-0.0766382	-0.178478	-0.376348	-0.282884	-0.301486	-0.324146	-0.374308	-0.353792	-0.272831	-0.272361	-0.327996	-0.312988	-0.342301	-0.322378	-0.223435	-0.304969	-0.315332	-0.374048	-0.260945	-0.362498	-0.312554	-0.300686	-0.357381	-0.31884
HLA	0.328326	0.382249	0.339793	0.262123	0.366245	0.211546	0.311323	0.419819	0.334425	0.296286	0.384374	0.367818	0.306713	0.339115	0.339482	0.346554	0.192123	0.323971	0.365874	0.309194	0.371096	0.302549	0.352136	0.284715	0.356217	0.327261	0.367948	0.285144	0.383963	0.134002	0.0887302	0.098011	0.114954	0.311695	0.332813	0.310583	0.32507	0.258656	0.313714	0.355658	0.314322	0.338252	0.248692	0.382448	0.279597	0.253674	0.330636	0.240903	0.299186
iDCs	-0.382223	-0.330523	-0.375948	-0.35938	-0.393505	-0.302586	-0.397898	-0.309832	-0.342264	-0.366995	-0.340144	-0.284416	-0.338949	-0.318075	-0.346606	-0.332484	-0.373678	-0.36333	-0.374189	-0.352088	-0.33243	-0.332401	-0.16329	-0.388391	-0.312524	-0.213152	-0.356644	-0.432275	-0.366224	-0.38361	-0.427391	-0.38521	-0.411904	-0.280076	-0.336402	-0.373699	-0.355097	-0.423957	-0.353345	-0.303692	-0.340491	-0.392459	-0.41656	-0.331243	-0.3941	-0.377679	-0.332879	-0.398481	-0.321193
Inflammation-promoting	-0.169782	-0.0136966	-0.13272	-0.065306	-0.038273	-0.173341	-0.147654	0.0692414	-0.0679673	-0.133091	0.0819019	-0.0836857	-0.0759708	-0.137671	-0.154777	-0.0854755	-0.187608	-0.110934	-0.102006	-0.0768592	-0.0984266	-0.144857	-0.0861515	-0.0770068	-0.11618	-0.101453	-0.0806801	-0.136393	-0.164047	-0.224783	-0.21088	-0.235602	-0.210825	-0.172345	-0.12579	-0.146397	-0.144623	-0.16174	-0.170553	-0.0500562	-0.106195	-0.148236	-0.146094	-0.0487845	-0.170817	-0.161518	-0.141339	-0.142756	-0.0670537
Macrophages	0.14272	0.196773	0.0942902	0.0074522	0.142318	0.0406106	0.0495722	0.220743	0.168391	0.14884	0.279351	0.229894	0.114597	0.0968063	0.128385	0.153646	0.0847866	0.110237	0.133561	0.086624	0.189171	0.138091	0.155566	0.0889208	0.0899469	0.16974	0.189667	0.126398	0.154803	-0.00762198	0.0107567	-0.0151315	-0.00916389	0.133947	0.0480751	-0.0135429	0.113371	0.0044325	0.16777	0.153415	0.180584	0.0935146	0.00611084	0.129964	0.103239	0.0951717	0.110869	0.145324	0.0789333
Mast cells	-0.39154	-0.359927	-0.411617	-0.428062	-0.302198	-0.408197	-0.430014	-0.361523	-0.38696	-0.410399	-0.39856	-0.397377	-0.384506	-0.4303	-0.376264	-0.350378	-0.429543	-0.423172	-0.414766	-0.326411	-0.355992	-0.364308	-0.365113	-0.358756	-0.297614	-0.272669	-0.325925	-0.315834	-0.394073	-0.410916	-0.386037	-0.425124	-0.414122	-0.395491	-0.343325	-0.413642	-0.288341	-0.417229	-0.400013	-0.330784	-0.421516	-0.43355	-0.406078	-0.325196	-0.382609	-0.384914	-0.385422	-0.483229	-0.424516
MHC class I	0.458052	0.49083	0.469152	0.486915	0.500746	0.434783	0.501755	0.492165	0.481102	0.417837	0.480992	0.45374	0.467803	0.440485	0.478699	0.496676	0.436373	0.462098	0.476625	0.507364	0.483578	0.478349	0.483775	0.48285	0.451119	0.482463	0.491564	0.487294	0.434775	0.367403	0.372513	0.324684	0.355918	0.4379	0.455965	0.479188	0.483035	0.482917	0.434723	0.497057	0.491498	0.48968	0.444536	0.501324	0.436581	0.453502	0.451255	0.465984	0.50696
Neutrophils	0.0396096	0.0831963	0.033988	-0.043613	0.089611	-0.0466854	0.0365605	0.109728	0.0821098	0.026435	0.136035	0.112386	0.038304	-0.0169797	0.0291052	0.0463418	-0.0225823	-0.00834102	0.0426696	0.0121805	0.051358	0.0506093	0.00126234	-0.0179872	0.0397801	0.0129763	0.0715381	0.0660338	0.0834883	-0.0139439	-0.0205544	-0.0172694	0.00638995	-0.0301553	-0.0332186	-0.0749714	-0.014336	-0.0332843	0.00928936	0.0055119	0.00766951	0.0554614	0.00564577	0.0565768	0.00539736	-0.0041643	0.0954651	0.0105163	-0.018871
NK cells	-0.328612	-0.325285	-0.291945	-0.326478	-0.298076	-0.373565	-0.3409	-0.242755	-0.311764	-0.331587	-0.206433	-0.275163	-0.317223	-0.335145	-0.372231	-0.326366	-0.373187	-0.263481	-0.333464	-0.315757	-0.352388	-0.303612	-0.399123	-0.307861	-0.346286	-0.277013	-0.345665	-0.347846	-0.33252	-0.359267	-0.326435	-0.366437	-0.349899	-0.350027	-0.350036	-0.334414	-0.303142	-0.416634	-0.351043	-0.309994	-0.322827	-0.353526	-0.353693	-0.298539	-0.299402	-0.378479	-0.386633	-0.36881	-0.319135
Parainflammation	0.125855	0.224813	0.109626	0.207587	0.292461	0.081807	0.16698	0.282585	0.171374	0.176776	0.255106	0.182371	0.154631	0.151399	0.196652	0.209339	0.0900991	0.123877	0.177401	0.216788	0.181238	0.128172	0.159265	0.193078	0.184561	0.199492	0.223071	0.188193	0.146158	0.0409134	0.0239911	-0.0399127	0.000861707	0.110047	0.13921	0.100468	0.100503	0.147683	0.149617	0.201011	0.202146	0.189792	0.160612	0.217354	0.0978524	0.143949	0.169278	0.151834	0.181725
pDCs	-0.154365	-0.144984	-0.158208	-0.10146	-0.0134405	-0.194194	-0.0500697	0.0233123	-0.0616099	-0.0645959	-0.0462947	-0.103401	-0.164538	-0.0812211	-0.0505711	-0.105132	-0.172325	-0.0348164	-0.0138019	-0.0843681	-0.123172	-0.14122	-0.149145	-0.0103016	-0.0460518	-0.123519	-0.0772073	-0.115989	-0.104676	-0.192385	-0.202066	-0.195711	-0.161938	-0.1186	-0.0810345	-0.10212	-0.12373	-0.099858	0.0411523	-0.124907	-0.131384	-0.0645503	-0.0922647	0.000290667	-0.139441	-0.144225	-0.0892518	-0.166849	-0.0890673
T cell co-inhibition	-0.119135	0.00113684	-0.134519	-0.152549	-0.00405358	-0.166853	-0.0676025	0.0404499	-0.0624824	-0.100428	-0.0132756	-0.0399489	-0.112932	-0.131101	-0.105561	-0.0747831	-0.188709	-0.0919012	-0.0627432	-0.116475	-0.0762435	-0.0723856	-0.0964277	-0.10286	-0.0954845	-0.0444268	-0.0374275	-0.0791887	-0.0718211	-0.194871	-0.211472	-0.229504	-0.222548	-0.158673	-0.138693	-0.16091	-0.134172	-0.185027	-0.0756876	-0.10198	-0.0834689	-0.0868075	-0.170556	-0.0314254	-0.143819	-0.126536	-0.0881832	-0.0594576	-0.125141
T cell co-stimulation	-0.26528	-0.20634	-0.23469	-0.256609	-0.175372	-0.262867	-0.25833	-0.116712	-0.221634	-0.237792	-0.114218	-0.193103	-0.22987	-0.213977	-0.252944	-0.239805	-0.277236	-0.24406	-0.221501	-0.233969	-0.209272	-0.218361	-0.184957	-0.27461	-0.25463	-0.171461	-0.191621	-0.201153	-0.214613	-0.285467	-0.262958	-0.275907	-0.265835	-0.274872	-0.207945	-0.244067	-0.235062	-0.262192	-0.262227	-0.200571	-0.212855	-0.220643	-0.263691	-0.194145	-0.263692	-0.2547	-0.227692	-0.248518	-0.235835
T helper cells	0.398767	0.421896	0.345587	0.23574	0.466597	0.175047	0.440356	0.483393	0.480227	0.425223	0.490852	0.452483	0.396674	0.410519	0.396835	0.450551	0.278938	0.380414	0.47148	0.369682	0.436545	0.407997	0.403704	0.299598	0.407729	0.435472	0.484842	0.436653	0.437136	0.171989	0.0855919	0.103193	0.137698	0.348539	0.287363	0.273787	0.376497	0.160237	0.420876	0.408319	0.416261	0.445668	0.253449	0.476685	0.342046	0.207889	0.382722	0.380897	0.300886
Tfh	-0.331542	0.0399129	-0.32982	-0.266037	-0.255924	-0.350918	-0.335616	-0.216243	-0.172197	-0.328758	-0.000827106	-0.18901	-0.0863816	-0.309882	-0.332193	-0.265437	-0.352049	-0.335504	-0.316036	-0.345637	-0.169527	-0.2852	-0.28162	-0.355335	-0.240761	-0.270787	-0.318191	-0.33786	-0.298992	-0.378325	-0.373322	-0.397966	-0.380696	-0.310226	-0.327394	-0.350135	-0.342567	-0.346516	-0.300634	-0.336753	-0.330055	-0.37943	-0.336078	-0.25133	-0.35954	-0.324585	-0.345748	-0.356673	-0.340369
Th1 cells	-0.220449	-0.246652	-0.281407	-0.165211	-0.231891	-0.288332	-0.231355	-0.186895	-0.256295	-0.230372	-0.182061	-0.216738	-0.206474	-0.180765	-0.187448	-0.238421	-0.298933	-0.212699	-0.268482	-0.235619	-0.268091	-0.298391	-0.252093	-0.267045	-0.219372	-0.255123	-0.245683	-0.256936	-0.280508	-0.224276	-0.223314	-0.216723	-0.243615	-0.247792	-0.208211	-0.245238	-0.293465	-0.302825	-0.270285	-0.253746	-0.289181	-0.244495	-0.192868	-0.223951	-0.23177	-0.263778	-0.273438	-0.274437	-0.28171
Th2 cells	-0.187068	-0.0839232	-0.163969	-0.159431	-0.132897	-0.17898	-0.176349	-0.101351	-0.159446	-0.166594	-0.13105	-0.157279	-0.159931	-0.156632	-0.182438	-0.184569	-0.207489	-0.172756	-0.150851	-0.173131	-0.157275	-0.139808	-0.159206	-0.180096	-0.161419	-0.12473	-0.177648	-0.185413	-0.159454	-0.216761	-0.229701	-0.220854	-0.217386	-0.149377	-0.177202	-0.204205	-0.156459	-0.21268	-0.211208	-0.180709	-0.162967	-0.186655	-0.202243	-0.132145	-0.215527	-0.185009	-0.178193	-0.167786	-0.171598
TIL	-0.0451485	-0.00508275	-0.0671526	-0.105257	0.0238204	-0.125151	-0.0275778	0.101158	0.012502	-0.0383544	0.103278	0.0296959	-0.0444705	-0.0542738	-0.0485809	-0.0359283	-0.130092	-0.0502347	0.00249891	-0.0561706	-0.0188968	-0.0366449	-0.0377906	-0.0725951	-0.0406393	-0.00634931	0.0153845	-0.0454181	-0.00489768	-0.136619	-0.139795	-0.146727	-0.13219	-0.0925132	-0.0743573	-0.0972186	-0.066297	-0.13209	-0.0333367	-0.0480807	-0.0487536	-0.0221854	-0.0894985	0.046215	-0.0762749	-0.0991753	-0.0168804	-0.0756792	-0.0835854
Treg	0.114043	0.175051	0.0916298	0.100909	0.141511	0.131652	0.103377	0.178302	0.124553	0.11321	0.177417	0.160538	0.129894	0.107605	0.116147	0.113361	0.09754	0.101694	0.121821	0.125581	0.152267	0.14451	0.142119	0.102001	0.097213	0.165831	0.139746	0.112586	0.134129	0.0798483	0.0879538	0.0773613	0.0766129	0.0862656	0.097012	0.0889385	0.113598	0.122836	0.0895815	0.121776	0.141646	0.131465	0.0790257	0.125964	0.100723	0.110343	0.132585	0.158636	0.128366
Type I IFN Reponse	0.0325326	0.120806	0.00824688	0.284178	0.390103	-0.0970213	0.248213	0.301697	0.108705	0.089328	0.169095	0.0926458	0.00923014	0.0688002	0.217244	0.199027	-0.0361645	0.0259639	0.101746	0.187408	0.0541274	-0.0453702	-0.0457538	0.191729	0.214185	0.028032	0.121238	0.076556	0.014188	0.110492	-0.0414924	-0.00791643	0.00510546	0.00340249	0.0174579	0.0310414	-0.0444568	0.116222	0.115355	0.0841992	0.0550706	0.125805	0.199606	0.225144	-0.0110372	0.0784274	0.107984	-0.0245763	0.197768
Type II IFN Reponse	0.0205368	0.0408311	-0.0528109	-0.227153	-0.162046	-0.115597	-0.150739	0.00601702	-0.045712	-0.00874353	0.0416662	-0.0375325	-0.0571056	-0.00643588	-0.176916	-0.0551375	-0.0315549	-0.0547287	0.00112972	-0.173273	-0.0990377	-0.0905188	-0.00563886	-0.180739	-0.0444197	0.0503772	-0.0257072	-0.163335	0.0355981	-0.135191	-0.110751	-0.140553	-0.135289	-0.0576966	-0.110536	-0.156352	-0.0107158	-0.00145631	-0.126556	-0.0183722	-0.0599762	-0.0454684	-0.212399	-0.0264792	-0.0441199	-0.120503	-0.0544943	-0.0922324	-0.00845385
	TCGA.02.0047.01A.01R.1849.01	TCGA.02.0055.01A.01R.1849.01	TCGA.02.2483.01A.01R.1849.01	TCGA.02.2485.01A.01R.1849.01	TCGA.02.2486.01A.01R.1849.01	TCGA.06.0125.01A.01R.1849.01	TCGA.06.0129.01A.01R.1849.01	TCGA.06.0130.01A.01R.1849.01	TCGA.06.0132.01A.02R.1849.01	TCGA.06.0138.01A.02R.1849.01	TCGA.06.0139.01A.01R.1849.01	TCGA.06.0141.01A.01R.1849.01	TCGA.06.0156.01A.02R.1849.01	TCGA.06.0157.01A.01R.1849.01	TCGA.06.0158.01A.01R.1849.01	TCGA.06.0168.01A.01R.1849.01	TCGA.06.0174.01A.01R.1849.01	TCGA.06.0178.01A.01R.1849.01	TCGA.06.0184.01A.01R.1849.01	TCGA.06.0187.01A.01R.1849.01	TCGA.06.0190.01A.01R.1849.01	TCGA.06.0210.01A.01R.1849.01	TCGA.06.0211.01A.01R.1849.01	TCGA.06.0219.01A.01R.1849.01	TCGA.06.0238.01A.02R.1849.01	TCGA.06.0644.01A.02R.1849.01	TCGA.06.0645.01A.01R.1849.01	TCGA.06.0646.01A.01R.1849.01	TCGA.06.0649.01B.01R.1849.01	TCGA.06.0675.11A.32R.A36H.07	TCGA.06.0678.11A.32R.A36H.07	TCGA.06.0680.11A.32R.A36H.07	TCGA.06.0681.11A.41R.A36H.07	TCGA.06.0686.01A.01R.1849.01	TCGA.06.0743.01A.01R.1849.01	TCGA.06.0744.01A.01R.1849.01	TCGA.06.0745.01A.01R.1849.01	TCGA.06.0747.01A.01R.1849.01	TCGA.06.0749.01A.01R.1849.01	TCGA.06.0750.01A.01R.1849.01	TCGA.06.0878.01A.01R.1849.01	TCGA.06.0882.01A.01R.1849.01	TCGA.06.1804.01A.01R.1849.01	TCGA.06.2557.01A.01R.1849.01	TCGA.06.2558.01A.01R.1849.01	TCGA.06.2559.01A.01R.1849.01	TCGA.06.2561.01A.02R.1849.01	TCGA.06.2562.01A.01R.1849.01	TCGA.06.2563.01A.01R.1849.01
Angiogenesis	0.153009	-0.0438194	0.266785	0.237387	-0.081892	0.244958	-0.0543737	0.16069	0.12759	0.217163	0.219263	0.106426	0.000718351	0.291706	0.206388	0.213074	0.206056	-0.0108305	0.234182	0.221473	0.266785	0.0039233	0.324474	0.000663093	-0.0494005	0.371001	0.311212	0.133945	0.138531	-0.00436536	0.21871	0.0165773	0.074377	0.236338	0.189424	0.291872	0.276399	0.0632149	0.0303365	0.293419	0.321766	0.188429	0.0975852	0.0447588	0.342101	0.161795	0.0568603	0.222578	0.336851
Antigen processing machinery	0.528927	0.530198	0.529314	0.529756	0.530198	0.525612	0.529977	0.530254	0.529591	0.529756	0.530364	0.529591	0.529314	0.52843	0.528927	0.529038	0.526496	0.528375	0.529425	0.529425	0.528651	0.52937	0.528872	0.529812	0.529591	0.529314	0.529591	0.528872	0.529259	0.5134	0.506935	0.497707	0.508979	0.527049	0.528706	0.528927	0.529093	0.529425	0.529038	0.529535	0.529535	0.529038	0.526993	0.529701	0.528541	0.529093	0.529093	0.527657	0.530088
CD8 T effector	-0.248328	-0.12433	-0.203459	-0.165276	-0.0241476	-0.230149	-0.251478	0.158756	-0.153893	-0.203514	-0.0035365	-0.15113	-0.131016	-0.179588	-0.215782	-0.218213	-0.207382	-0.190584	-0.184119	-0.198541	-0.170747	-0.205559	-0.245731	-0.191358	-0.200586	-0.132729	-0.210201	-0.258772	-0.109687	-0.127922	-0.184285	-0.129966	-0.156545	-0.264408	-0.133171	-0.199315	-0.161518	-0.263248	-0.242582	-0.196939	-0.187987	-0.213129	-0.274963	-0.106924	-0.223518	-0.221142	-0.119909	-0.258938	-0.157761
Cell cycle	0.449356	0.418909	0.507985	0.420843	0.355915	0.485605	0.506824	0.465547	0.348511	0.365806	0.400564	0.284578	0.470354	0.433276	0.461402	0.44151	0.469028	0.357573	0.42985	0.475769	0.449246	0.397248	0.467812	0.317235	0.381223	0.448583	0.445488	0.460463	0.429684	0.30016	0.374758	0.317787	0.362159	0.464718	0.422446	0.478643	0.415152	0.434989	0.36332	0.422998	0.46632	0.458805	0.432282	0.413328	0.447367	0.478311	0.36006	0.44593	0.449467
DNA damage repair	0.00524949	0.0723877	0.164337	0.198928	0.13621	0.124054	0.220589	0.0532132	-0.0281815	0.184616	0.0678013	0.0896281	0.0660883	0.117644	0.0359176	0.0779135	0.118307	0.413328	0.0351992	0.064099	0.00939382	0.0892966	0.0884677	0.310659	0.16406	0.0157485	0.0468586	0.0696801	-0.01608	-0.0751506	-0.0727745	-0.0811184	-0.0679671	0.165608	0.253523	0.259933	0.191523	0.110516	0.15323	0.134608	0.0201138	0.0210532	0.040725	0.0573576	0.12107	0.126375	0.0642648	0.0581864	0.141405
DNA replication	-0.175057	-0.160966	-0.134332	-0.0822788	-0.229099	-0.136045	0.00718351	-0.0988009	-0.251589	-0.170415	-0.175775	-0.162016	-0.135603	-0.127424	-0.184064	-0.200088	-0.0972537	0.00580207	-0.19506	-0.160303	-0.172957	-0.205172	-0.137371	-0.111565	-0.142731	-0.190916	-0.182737	-0.186771	-0.246339	-0.210864	-0.19727	-0.205172	-0.200696	-0.116041	-0.188319	-0.123943	-0.147262	-0.192573	-0.223518	-0.212356	-0.130629	-0.208874	-0.199978	-0.1382	-0.139526	-0.0703432	-0.175609	-0.20252	-0.141736
EMT (1)	-0.37089	-0.298171	-0.347571	-0.379124	-0.361662	-0.342211	-0.392772	-0.412997	-0.369785	-0.355971	-0.345969	-0.371443	-0.413549	-0.409073	-0.323755	-0.349505	-0.351439	-0.400785	-0.31298	-0.373045	-0.305133	-0.394927	-0.356578	-0.390341	-0.38592	-0.249434	-0.459966	-0.333812	-0.418136	-0.34724	-0.350334	-0.373874	-0.385699	-0.338067	-0.384373	-0.328507	-0.31718	-0.31508	-0.336078	-0.365364	-0.337901	-0.318616	-0.344643	-0.38045	-0.346411	-0.392441	-0.369564	-0.395093	-0.354865
EMT2	0.397469	0.426645	0.275405	0.204509	0.460076	0.28187	0.45654	0.475438	0.416588	0.354147	0.420622	0.402608	0.304636	0.35691	0.465547	0.385478	0.226667	0.260375	0.468696	0.416423	0.444107	0.372161	0.341659	0.28408	0.342101	0.42007	0.395259	0.329115	0.387689	0.337404	0.286954	0.279328	0.300713	0.30751	0.392441	0.354479	0.273084	0.403824	0.42659	0.257557	0.219042	0.421341	0.31613	0.475162	0.282699	0.226281	0.405482	0.439797	0.270155
EMT3	-0.249489	-0.0238161	-0.107863	-0.151904	-0.301928	-0.195668	-0.106979	-0.206388	-0.155495	0.026358	-0.150246	-0.206333	-0.236724	-0.0142565	-0.195005	-0.208653	-0.0984141	-0.224954	-0.0523844	-0.0874178	-0.117865	-0.104658	-0.0904017	-0.201912	-0.118804	-0.148643	0.0502293	-0.164944	-0.221142	-0.154611	-0.181853	-0.182959	-0.183843	-0.17572	-0.0119357	-0.141902	0.170415	-0.208764	-0.154003	-0.210422	-0.171796	-0.201194	-0.200199	0.106924	-0.168039	0.375587	-0.209482	-0.151683	-0.125656
FGFR3-related genees	0.341493	-0.0875283	-0.0843234	0.507266	0.094104	0.495939	0.233796	-0.14251	0.38476	0.303752	0.028071	0.414875	-0.099464	0.516329	0.510416	0.488755	0.301652	0.0651489	0.373101	0.488368	0.277891	0.245124	0.398188	0.367519	0.237111	-0.0495662	0.336244	0.0176272	0.0284578	0.495165	0.483892	0.50163	0.500856	0.283472	0.500193	0.519589	0.206775	0.512903	0.4866	0.284025	0.347792	0.505277	0.502127	0.440349	0.405095	0.254794	0.423109	0.376029	0.39023
Immune checkpoint	-0.241366	0.363486	-0.231641	-0.134221	0.0780792	-0.156656	-0.134608	0.101951	-0.186937	-0.185998	-0.0768636	-0.0933856	-0.197823	-0.204177	-0.137316	-0.149583	-0.224512	-0.22606	-0.103995	-0.0949329	-0.0953197	-0.0563629	-0.125767	-0.181688	-0.218268	0.106648	-0.0695695	-0.149141	-0.223683	-0.201636	-0.178538	-0.17036	-0.1897	-0.232414	-0.157761	-0.224457	-0.242084	-0.183898	-0.185279	-0.0859258	-0.0933304	-0.183401	-0.19622	-0.169531	-0.21335	-0.0321048	-0.139471	0.314859	-0.0323258
Mismatch repair	-0.126485	-0.122064	0.0992982	-0.117865	-0.210256	-0.0481848	0.0890203	-0.0567497	-0.242968	-0.117533	-0.183622	-0.198983	-0.0768083	-0.0130961	-0.0967564	-0.0154722	0.00364701	-0.0791844	-0.201967	-0.0900702	-0.105045	-0.150798	-0.0580207	-0.0601757	-0.0857601	-0.0343703	-0.145604	-0.0896834	-0.197989	-0.306791	-0.274244	-0.274686	-0.273637	-0.0742112	-0.17793	-0.0736586	-0.0575233	-0.088965	-0.230093	-0.191468	-0.09217	-0.239653	-0.134663	0.0103885	-0.09753	0.00127093	-0.17909	-0.175886	-0.0936067
Nucleotide excision repair	0.133282	0.262474	0.237664	0.129137	0.221473	0.162403	0.164337	0.181135	0.151075	0.306902	0.225065	0.200144	0.0946566	0.203901	0.131514	0.100514	0.239266	0.334862	0.18003	0.134332	0.15102	0.140355	0.115433	0.328231	0.292535	0.140742	0.192518	0.0901807	0.0863126	0.175222	0.191744	0.183456	0.198541	0.185942	0.130132	0.198873	0.239929	0.076311	0.224181	0.260817	0.188319	0.220036	0.0440404	0.209593	0.224347	0.211085	0.219429	0.144831	0.136321
Pan-F-TBRS	0.305852	0.519478	0.417749	0.0532685	0.447091	0.440018	-0.0696801	0.49627	0.368459	0.389236	0.456319	0.330607	0.3216	0.259104	0.331768	0.385091	0.424601	0.237664	0.34083	0.294192	0.482898	0.385534	0.270763	0.31193	0.277007	0.401614	0.498978	0.485882	0.326684	0.021219	-0.0262474	0.0682986	0.163895	0.340222	0.120904	0.289717	0.358181	0.176217	0.0559761	0.507377	0.288667	0.279715	0.0414986	0.130629	0.411947	0.242858	0.159142	0.450351	0.228049
WNT target	0.526441	-0.00469691	0.384815	0.278057	0.0177377	0.278223	0.4104	-0.0805106	0.298558	0.349726	-0.0846549	0.0432116	0.0894623	0.403769	0.137647	0.309444	0.298724	0.205338	-0.0728298	0.164116	0.137095	0.291485	0.216224	0.143062	0.420788	-0.0470244	0.14472	-0.00828867	0.270763	0.438028	0.476709	0.441289	0.441178	0.324639	0.375035	0.276897	0.357407	0.13179	0.286291	0.197657	-0.0316074	0.306515	-0.0628281	-0.153838	0.468254	0.154059	0.0045864	0.356689	0.173951
	TCGA.02.0047.01A.01R.1849.01	TCGA.02.0055.01A.01R.1849.01	TCGA.02.2483.01A.01R.1849.01	TCGA.02.2485.01A.01R.1849.01	TCGA.02.2486.01A.01R.1849.01	TCGA.06.0125.01A.01R.1849.01	TCGA.06.0129.01A.01R.1849.01	TCGA.06.0130.01A.01R.1849.01	TCGA.06.0132.01A.02R.1849.01	TCGA.06.0138.01A.02R.1849.01	TCGA.06.0139.01A.01R.1849.01	TCGA.06.0141.01A.01R.1849.01	TCGA.06.0156.01A.02R.1849.01	TCGA.06.0157.01A.01R.1849.01	TCGA.06.0158.01A.01R.1849.01	TCGA.06.0168.01A.01R.1849.01	TCGA.06.0174.01A.01R.1849.01	TCGA.06.0178.01A.01R.1849.01	TCGA.06.0184.01A.01R.1849.01	TCGA.06.0187.01A.01R.1849.01	TCGA.06.0190.01A.01R.1849.01	TCGA.06.0210.01A.01R.1849.01	TCGA.06.0211.01A.01R.1849.01	TCGA.06.0219.01A.01R.1849.01	TCGA.06.0238.01A.02R.1849.01	TCGA.06.0644.01A.02R.1849.01	TCGA.06.0645.01A.01R.1849.01	TCGA.06.0646.01A.01R.1849.01	TCGA.06.0649.01B.01R.1849.01	TCGA.06.0675.11A.32R.A36H.07	TCGA.06.0678.11A.32R.A36H.07	TCGA.06.0680.11A.32R.A36H.07	TCGA.06.0681.11A.41R.A36H.07	TCGA.06.0686.01A.01R.1849.01	TCGA.06.0743.01A.01R.1849.01	TCGA.06.0744.01A.01R.1849.01	TCGA.06.0745.01A.01R.1849.01	TCGA.06.0747.01A.01R.1849.01	TCGA.06.0749.01A.01R.1849.01	TCGA.06.0750.01A.01R.1849.01	TCGA.06.0878.01A.01R.1849.01	TCGA.06.0882.01A.01R.1849.01	TCGA.06.1804.01A.01R.1849.01	TCGA.06.2557.01A.01R.1849.01	TCGA.06.2558.01A.01R.1849.01	TCGA.06.2559.01A.01R.1849.01	TCGA.06.2561.01A.02R.1849.01	TCGA.06.2562.01A.01R.1849.01	TCGA.06.2563.01A.01R.1849.01
Activated.B.cell	-0.198936	-0.310355	-0.2837	-0.226474	-0.21811	-0.274123	-0.16329	-0.182171	-0.189701	-0.252723	-0.159665	-0.216329	-0.265199	-0.233208	-0.174368	-0.280586	-0.303222	-0.259849	-0.243614	-0.244239	-0.289039	-0.260744	-0.243058	-0.27738	-0.250615	-0.26806	-0.214054	-0.206811	-0.233002	-0.270293	-0.248659	-0.255872	-0.262749	-0.277655	-0.235265	-0.236382	-0.272781	-0.265139	-0.221729	-0.282695	-0.251285	-0.225513	-0.253124	-0.128003	-0.246304	-0.265283	-0.23519	-0.263851	-0.250683
Activated.CD4.T.cell	-0.0010486	0.162984	0.135825	0.0316069	-0.0100611	-0.0302643	0.136125	0.165018	-0.0574591	0.0596635	0.0825433	0.00026574	0.112466	-0.0185315	-0.041757	0.027735	0.027007	0.0778276	-0.0445362	0.0225203	0.0878597	-0.0188505	0.0569175	0.0342172	0.09421	0.0782848	0.0604533	0.0799302	-0.0559037	-0.187168	-0.160144	-0.205717	-0.158239	0.0481561	-0.0731172	-0.0319738	0.0489216	-0.0692922	-0.104544	-0.0624668	0.0603243	-0.0793129	-0.10792	0.0881092	0.0064398	0.100211	-0.00522003	-0.00726524	-0.0140869
Activated.CD8.T.cell	-0.0036687	0.0975043	0.0720521	0.0349454	0.14151	-0.0254486	0.026827	0.190033	0.0758617	0.100307	0.180948	0.0896894	0.0243674	0.0647643	0.026075	0.0394895	0.00335154	0.127703	0.0815104	0.0260599	0.0724425	0.0491037	0.0342594	0.110921	0.0996921	0.0895261	0.0792942	0.0186477	0.080764	-0.0640627	-0.0699034	-0.0680333	-0.0411421	0.0287364	0.0546442	0.0280346	0.0857165	0.00776512	0.0698883	0.0532289	0.00262311	0.0464958	-0.0188137	0.107903	0.0367161	-0.0184736	0.0327081	-0.00758695	0.029303
Activated.dendritic.cell	0.189664	0.286738	0.161169	0.130215	0.238559	0.158201	0.164651	0.262077	0.224132	0.181849	0.324532	0.308005	0.239081	0.158368	0.172725	0.206385	0.117548	0.191148	0.236762	0.198456	0.265056	0.23808	0.28724	0.161664	0.171442	0.23326	0.274511	0.21254	0.234913	0.0674046	0.0552692	0.0304164	0.0592741	0.135817	0.191874	0.124523	0.156381	0.116748	0.196153	0.223348	0.255709	0.215069	0.12809	0.237189	0.143445	0.141589	0.213286	0.228802	0.188106
CD56bright.natural.killer.cell	0.248603	0.254397	0.262016	0.285505	0.269517	0.244186	0.304258	0.269057	0.272583	0.349402	0.291232	0.265622	0.246886	0.29126	0.269076	0.25766	0.289226	0.342975	0.256928	0.26712	0.261052	0.280132	0.260796	0.298476	0.269481	0.259419	0.254984	0.249725	0.314992	0.182021	0.185347	0.185539	0.181874	0.254835	0.274923	0.257516	0.298941	0.236794	0.292323	0.277152	0.251462	0.229746	0.244395	0.25951	0.285288	0.26749	0.247873	0.243618	0.242872
CD56dim.natural.killer.cell	0.358178	0.33255	0.27877	0.272059	0.318697	0.315483	0.173478	0.333504	0.38534	0.306917	0.37232	0.331204	0.304681	0.31427	0.34979	0.384995	0.260376	0.234317	0.28454	0.304152	0.316086	0.327795	0.290682	0.296538	0.294859	0.320219	0.340724	0.32156	0.290167	0.279028	0.323694	0.288345	0.326405	0.33524	0.347323	0.371313	0.324844	0.308233	0.362273	0.333462	0.302253	0.354861	0.321871	0.321525	0.330968	0.253116	0.303084	0.348727	0.316244
Eosinophil	-0.166342	0.0302309	-0.174025	-0.0722624	-0.159533	-0.236843	-0.178243	-0.0785994	-0.161279	-0.100928	-0.0736856	-0.183632	-0.220531	-0.221114	-0.136006	-0.212596	-0.22841	-0.175895	-0.176206	-0.201517	-0.0544451	-0.199213	-0.192465	-0.199669	-0.150116	-0.214875	-0.0468385	-0.0429377	-0.146386	-0.102908	-0.0545656	-0.124445	-0.0480191	-0.223719	-0.214176	-0.194356	-0.132758	-0.199254	-0.108787	-0.17714	-0.175901	-0.171579	-0.268497	-0.153229	-0.210657	-0.200253	-0.169745	-0.201034	-0.188063
Gamma.delta.T.cell	0.178916	0.273382	0.243955	0.167277	0.261872	0.201481	0.165893	0.322521	0.262647	0.246041	0.435299	0.36064	0.288905	0.205761	0.181094	0.256303	0.21177	0.225874	0.218747	0.191557	0.224283	0.245118	0.226737	0.252274	0.265656	0.316467	0.274163	0.189782	0.233599	0.0279194	0.0334921	0.0140426	0.0240466	0.236569	0.190919	0.190816	0.238389	0.14735	0.189715	0.239558	0.24453	0.199867	0.173602	0.218358	0.223819	0.21288	0.170556	0.20845	0.175572
Immature..B.cell	0.0151037	0.0109104	-0.0509574	-0.0226937	0.124271	-0.0948316	0.0276312	0.163011	0.0486486	0.00477676	0.108019	0.0726334	-0.0175531	0.0177185	0.0490836	-0.022651	-0.094278	-0.0349366	0.0590987	0.0185779	0.0326383	0.051059	0.0130209	0.000917888	0.0656781	0.0341178	0.0416856	-0.00402483	0.0504194	-0.145781	-0.131817	-0.152779	-0.148036	-0.0317844	-0.0578248	-0.0665199	-0.0203754	-0.0692995	0.0276613	-0.00168414	0.0485514	0.0274758	-0.0366859	0.143803	-0.0209989	-0.0478875	0.0675635	-0.0491531	-0.000462604
Immature.dendritic.cell	0.325234	0.391458	0.266928	0.247147	0.403382	0.27522	0.254073	0.346247	0.365061	0.340045	0.412516	0.406523	0.316999	0.294941	0.289506	0.367129	0.254955	0.282334	0.339391	0.318446	0.332732	0.343435	0.320546	0.294034	0.307083	0.324189	0.355515	0.301672	0.328244	0.243431	0.235656	0.233817	0.249566	0.28209	0.302821	0.267994	0.315577	0.300162	0.32768	0.346359	0.332628	0.332404	0.272923	0.319971	0.301011	0.298196	0.315	0.370682	0.282097
Macrophage	0.0646618	0.133324	0.0300752	-0.0866479	0.142633	-0.0752465	0.0241418	0.161797	0.147286	0.0970916	0.287695	0.130963	0.0661279	-0.0230258	0.0187533	0.117198	-0.0222589	0.0809195	0.143336	-0.0137794	0.0814659	0.0876704	0.0540963	0.0497294	0.0688016	0.0624846	0.188852	0.076801	0.0445849	-0.0609602	-0.0761615	-0.0868933	-0.0707347	-0.00293117	-0.0208103	-0.0763798	0.0513066	-0.080369	0.0635728	0.0405648	0.0547545	0.113356	0.0081482	0.0970464	-0.00315034	-0.0111051	0.0387509	0.0322146	-0.0541213
Mast.cell	-0.0899011	0.12353	-0.092257	-0.0958098	0.0520877	-0.152655	-0.0948711	0.086782	0.0662635	0.0368383	0.172579	0.021196	-0.0133684	-0.147323	-0.0535823	0.04385	-0.101504	-0.0741948	0.0460271	-0.059741	0.117524	0.0660372	-0.0261108	-0.0784291	0.0176355	-0.0147951	0.105653	-0.00424803	-0.0184476	-0.120466	-0.124342	-0.156759	-0.121629	-0.0787388	-0.17033	-0.127241	-0.0211632	-0.120378	0.0378647	-0.0533591	0.00291306	-0.0142717	-0.201269	-0.0151662	-0.142281	-0.0923203	-0.0462171	-0.0696123	-0.101131
MDSC	0.239897	0.453127	0.241556	0.0826747	0.482568	0.0747839	0.232596	0.491408	0.454707	0.359791	0.589367	0.458009	0.304819	0.223007	0.251038	0.396959	0.113381	0.272818	0.395225	0.264803	0.369208	0.361837	0.303244	0.257778	0.281961	0.350229	0.485753	0.34929	0.333291	-0.0282952	-0.014449	-0.104289	-0.0354459	0.166866	0.177552	0.128098	0.308948	0.0561201	0.346391	0.348599	0.301769	0.329732	0.162995	0.371099	0.188893	0.135195	0.277749	0.264276	0.117649
Monocyte	0.419389	0.400866	0.371046	0.40727	0.417405	0.37119	0.393951	0.441623	0.434974	0.422457	0.478664	0.431865	0.397007	0.410269	0.422891	0.422926	0.412534	0.405209	0.431821	0.399338	0.417933	0.418045	0.40166	0.387735	0.420286	0.412783	0.450039	0.430018	0.41521	0.378722	0.38673	0.376053	0.396571	0.415533	0.381482	0.421653	0.425958	0.387578	0.422866	0.420961	0.391591	0.421579	0.40413	0.431471	0.403732	0.396441	0.417739	0.403663	0.405575
Natural.killer.cell	0.294575	0.348389	0.26114	0.261013	0.377608	0.229529	0.292211	0.382069	0.373784	0.277225	0.392425	0.354264	0.314529	0.274463	0.300958	0.33915	0.222567	0.255141	0.353939	0.285913	0.341049	0.300204	0.259412	0.269187	0.30291	0.29508	0.355326	0.306409	0.313584	0.193053	0.224538	0.168885	0.193566	0.255902	0.232454	0.2378	0.2508	0.263439	0.295469	0.315608	0.288811	0.320331	0.288846	0.359529	0.273156	0.220554	0.303546	0.279183	0.242086
Natural.killer.T.cell	0.0736878	0.16915	0.0315627	0.0774486	0.134109	0.0622588	0.0609957	0.198013	0.119668	0.10378	0.169937	0.13524	0.106338	0.104782	0.0853695	0.120963	0.035698	0.0539135	0.116323	0.132601	0.135638	0.131533	0.116736	0.099555	0.059357	0.141772	0.144934	0.112301	0.112711	-0.0577277	-0.0113745	-0.0652871	-0.0307679	0.0416353	0.0888406	0.0781278	0.0676908	0.0632987	0.0840178	0.126169	0.135764	0.133258	0.0908845	0.112076	0.0615292	0.0755088	0.121813	0.0845683	0.0672544
Neutrophil	-0.325169	-0.210554	-0.257952	-0.331847	-0.268747	-0.281792	-0.292753	-0.257348	-0.319077	-0.270334	-0.134818	-0.191307	-0.257627	-0.266454	-0.293455	-0.342129	-0.31887	-0.323054	-0.232236	-0.23277	-0.208285	-0.194759	-0.21298	-0.367712	-0.367409	-0.284152	-0.24976	-0.279395	-0.294673	-0.410633	-0.35439	-0.396339	-0.377497	-0.30892	-0.275721	-0.282844	-0.253844	-0.294618	-0.344589	-0.242227	-0.241155	-0.272974	-0.223897	-0.311997	-0.291582	-0.29549	-0.301171	-0.286032	-0.257948
Plasmacytoid.dendritic.cell	0.349621	0.429454	0.325504	0.345631	0.404016	0.362206	0.307079	0.431136	0.395976	0.359169	0.443594	0.433879	0.386273	0.362066	0.360994	0.366822	0.334836	0.305123	0.395404	0.388862	0.402139	0.421407	0.396387	0.338475	0.357589	0.416685	0.404874	0.37171	0.410834	0.317709	0.325985	0.310117	0.32614	0.345744	0.370296	0.378263	0.375068	0.376758	0.385436	0.399632	0.388404	0.41538	0.385252	0.412201	0.350195	0.369538	0.41137	0.391866	0.378644
Regulatory.T.cell	0.156438	0.348351	0.19821	-0.00637319	0.239619	0.04076	0.116132	0.353266	0.248438	0.197852	0.428214	0.335004	0.249494	0.0814132	0.081696	0.198671	0.107711	0.245017	0.20131	0.164238	0.284533	0.239436	0.194409	0.152127	0.209834	0.317967	0.316843	0.191485	0.21664	0.0157189	-0.00630718	-0.0302059	-0.00333062	0.136187	0.0310349	0.0378566	0.145996	0.00443754	0.11181	0.213301	0.190693	0.151385	-0.0403977	0.194449	0.158765	0.135673	0.180491	0.202537	0.0760114
T.follicular.helper.cell	0.225717	0.253244	0.216567	0.175942	0.275941	0.180311	0.213804	0.258985	0.304165	0.251175	0.357227	0.265606	0.242075	0.227455	0.228896	0.260811	0.190905	0.229132	0.297295	0.225337	0.28331	0.210331	0.241985	0.214096	0.253911	0.244648	0.313252	0.255841	0.244758	0.167255	0.180124	0.15013	0.173611	0.206643	0.168554	0.168142	0.215398	0.133679	0.251104	0.238944	0.251323	0.250532	0.137219	0.285108	0.21351	0.190254	0.221038	0.232972	0.192094
Type.1.T.helper.cell	0.103847	0.208755	0.0880619	0.0754652	0.148817	0.0757237	0.0697687	0.192596	0.147516	0.130439	0.228539	0.167077	0.124216	0.0838483	0.0909469	0.137229	0.0853385	0.0743696	0.143302	0.12652	0.173221	0.142701	0.120657	0.0873934	0.10644	0.166685	0.166031	0.126666	0.134741	0.0733221	0.116672	0.0702019	0.0837033	0.0890011	0.0847507	0.0583013	0.0975632	0.0725499	0.104834	0.12336	0.12343	0.116206	0.0761412	0.117173	0.0791802	0.0992296	0.114608	0.1152	0.0673747
Type.17.T.helper.cell	-0.100961	-0.0512121	-0.11766	-0.130208	-0.0953165	-0.143657	-0.121505	-0.0411288	-0.0960926	-0.111166	-0.0566406	-0.0383758	-0.108422	-0.125675	-0.108216	-0.0819857	-0.148376	-0.107281	-0.0545132	-0.063115	-0.0924591	-0.0936033	-0.0690892	-0.128612	-0.134653	-0.0599596	-0.0807129	-0.115396	-0.0864612	-0.121511	-0.0766981	-0.117456	-0.114047	-0.131974	-0.125852	-0.136751	-0.112965	-0.0883258	-0.100274	-0.0830162	-0.104826	-0.0577417	-0.0927468	-0.0927491	-0.103946	-0.118167	-0.0540243	-0.0682396	-0.110974
Type.2.T.helper.cell	0.136796	0.130854	0.166582	0.180476	0.0361189	0.145611	0.16512	0.148733	0.0838132	0.15164	0.124608	0.0930284	0.140436	0.1669	0.10888	0.15239	0.1877	0.150174	0.100665	0.120122	0.145715	0.0972079	0.129374	0.165427	0.178983	0.14308	0.124157	0.135606	0.0729605	0.0656361	0.0732131	0.0531557	0.0707258	0.165611	0.0832324	0.130357	0.135793	0.0688493	0.0448521	0.0850372	0.160793	0.109293	0.0472002	0.187606	0.169292	0.177392	0.12105	0.113829	0.142595
	TCGA.02.0047.01A.01R.1849.01	TCGA.02.0055.01A.01R.1849.01	TCGA.02.2483.01A.01R.1849.01	TCGA.02.2485.01A.01R.1849.01	TCGA.02.2486.01A.01R.1849.01	TCGA.06.0125.01A.01R.1849.01	TCGA.06.0129.01A.01R.1849.01	TCGA.06.0130.01A.01R.1849.01	TCGA.06.0132.01A.02R.1849.01	TCGA.06.0138.01A.02R.1849.01	TCGA.06.0139.01A.01R.1849.01	TCGA.06.0141.01A.01R.1849.01	TCGA.06.0156.01A.02R.1849.01	TCGA.06.0157.01A.01R.1849.01	TCGA.06.0158.01A.01R.1849.01	TCGA.06.0168.01A.01R.1849.01	TCGA.06.0174.01A.01R.1849.01	TCGA.06.0178.01A.01R.1849.01	TCGA.06.0184.01A.01R.1849.01	TCGA.06.0187.01A.01R.1849.01	TCGA.06.0190.01A.01R.1849.01	TCGA.06.0210.01A.01R.1849.01	TCGA.06.0211.01A.01R.1849.01	TCGA.06.0219.01A.01R.1849.01	TCGA.06.0238.01A.02R.1849.01	TCGA.06.0644.01A.02R.1849.01	TCGA.06.0645.01A.01R.1849.01	TCGA.06.0646.01A.01R.1849.01	TCGA.06.0649.01B.01R.1849.01	TCGA.06.0675.11A.32R.A36H.07	TCGA.06.0678.11A.32R.A36H.07	TCGA.06.0680.11A.32R.A36H.07	TCGA.06.0681.11A.41R.A36H.07	TCGA.06.0686.01A.01R.1849.01	TCGA.06.0743.01A.01R.1849.01	TCGA.06.0744.01A.01R.1849.01	TCGA.06.0745.01A.01R.1849.01	TCGA.06.0747.01A.01R.1849.01	TCGA.06.0749.01A.01R.1849.01	TCGA.06.0750.01A.01R.1849.01	TCGA.06.0878.01A.01R.1849.01	TCGA.06.0882.01A.01R.1849.01	TCGA.06.1804.01A.01R.1849.01	TCGA.06.2557.01A.01R.1849.01	TCGA.06.2558.01A.01R.1849.01	TCGA.06.2559.01A.01R.1849.01	TCGA.06.2561.01A.02R.1849.01	TCGA.06.2562.01A.01R.1849.01	TCGA.06.2563.01A.01R.1849.01
Cell Cycle	0.50637	0.581113	0.690007	0.760856	0.461984	0.549799	0.71104	0.650279	0.425122	0.661199	0.438345	0.406716	0.576372	0.755458	0.511504	0.625644	0.771927	0.597813	0.668218	0.574023	0.581928	0.503684	0.552341	0.527824	0.690761	0.540994	0.578587	0.483182	0.422032	0.164064	0.285676	0.166553	0.211634	0.702754	0.472524	0.566094	0.589357	0.552582	0.292014	0.452955	0.562398	0.475379	0.570568	0.706717	0.679854	0.764079	0.482971	0.620732	0.529989
HIPPO	0.448897	0.393576	0.336299	0.441056	0.371473	0.509929	0.419694	0.395225	0.308378	0.287048	0.302246	0.318021	0.457484	0.436122	0.501086	0.433854	0.386443	0.261215	0.337162	0.497307	0.431593	0.428285	0.485874	0.234307	0.298097	0.403807	0.406436	0.41742	0.428315	0.300653	0.320664	0.306348	0.277531	0.315071	0.453022	0.407244	0.315771	0.44242	0.260555	0.334626	0.47362	0.445698	0.487545	0.447735	0.365343	0.38266	0.425889	0.43921	0.42475
MYC	0.395826	0.38575	0.474522	0.34552	0.349478	0.351892	0.503982	0.308443	0.308242	0.339483	0.449992	0.352669	0.382416	0.317475	0.375516	0.304228	0.393456	0.449521	0.292665	0.333321	0.367974	0.377091	0.367195	0.30068	0.38025	0.271088	0.423889	0.402168	0.359785	0.301089	0.302543	0.293049	0.310637	0.436175	0.359281	0.396995	0.355735	0.373545	0.287104	0.340799	0.366529	0.323184	0.361779	0.370902	0.400389	0.428367	0.30794	0.343204	0.317896
NOTCH	0.540749	0.426633	0.549717	0.578099	0.418275	0.526761	0.536665	0.441747	0.444552	0.487312	0.460495	0.43367	0.495023	0.549698	0.556296	0.485076	0.518134	0.457774	0.468197	0.52934	0.514716	0.458823	0.492558	0.421543	0.471184	0.452713	0.521545	0.514144	0.47916	0.364753	0.390457	0.373615	0.385859	0.536679	0.533692	0.536379	0.529829	0.521021	0.477129	0.485704	0.490806	0.508358	0.513761	0.521601	0.550174	0.515499	0.473745	0.466974	0.502448
NRF2	0.796258	0.787015	0.890696	0.875126	0.866566	0.864209	0.775598	0.793773	0.819277	0.78766	0.751797	0.786458	0.808038	0.862807	0.858541	0.864617	0.87028	0.822719	0.859016	0.857632	0.883579	0.843718	0.87873	0.75956	0.791604	0.874756	0.854132	0.864376	0.846742	0.656655	0.708488	0.670868	0.723832	0.839046	0.850568	0.864877	0.841113	0.888119	0.835672	0.839555	0.889524	0.877979	0.9011	0.864875	0.851479	0.815076	0.847849	0.830244	0.827905
PI3K	0.61408	0.532121	0.613937	0.588452	0.473135	0.562904	0.622264	0.531482	0.530459	0.52573	0.491681	0.517116	0.590406	0.553055	0.548357	0.528322	0.613626	0.52094	0.564952	0.576906	0.549848	0.551182	0.581478	0.473885	0.540236	0.538305	0.539659	0.545568	0.550994	0.597097	0.576281	0.604755	0.582718	0.601189	0.521018	0.564974	0.544129	0.540379	0.501099	0.527435	0.554728	0.501866	0.596917	0.55568	0.590869	0.593599	0.553731	0.519865	0.551437
TGF-Beta	0.640169	0.672747	0.660831	0.58065	0.608955	0.571198	0.691479	0.693135	0.66836	0.603319	0.59969	0.621292	0.644793	0.635916	0.650273	0.618063	0.60282	0.565119	0.559932	0.608551	0.637696	0.685533	0.634113	0.536481	0.59611	0.608186	0.634034	0.593482	0.564177	0.594485	0.548773	0.551363	0.521335	0.533623	0.499752	0.523246	0.513855	0.516879	0.489905	0.53236	0.682806	0.671907	0.535386	0.652159	0.56077	0.538918	0.679409	0.679839	0.574851
RTK RAS	0.689147	0.611125	0.644097	0.654364	0.604599	0.723107	0.61394	0.580126	0.626142	0.609848	0.580646	0.613499	0.612202	0.622305	0.693278	0.646666	0.664527	0.502067	0.664354	0.668829	0.699565	0.655408	0.706385	0.539726	0.525694	0.662253	0.685729	0.701516	0.599118	0.72306	0.720522	0.716932	0.715909	0.626172	0.645693	0.677692	0.634497	0.659908	0.584466	0.61977	0.696593	0.706242	0.588928	0.631154	0.617411	0.683114	0.649011	0.717472	0.721722
TP53	0.532613	0.468521	0.550279	0.528746	0.469	0.619664	0.691945	0.62636	0.407512	0.585454	0.642047	0.562645	0.490418	0.636892	0.542244	0.483831	0.545023	0.573514	0.521288	0.571009	0.589249	0.671991	0.531036	0.521484	0.521826	0.495167	0.53843	0.458623	0.372961	0.227623	0.299506	0.265976	0.248606	0.569291	0.533851	0.559299	0.438549	0.543518	0.368417	0.627792	0.614898	0.540788	0.593763	0.583306	0.546648	0.658913	0.582148	0.593344	0.623627
WNT	0.0455445	0.111734	0.0131378	0.0916577	-0.041499	0.101547	0.00959222	0.095156	-0.0160978	-0.00610675	0.000970264	0.0263831	0.012591	0.0861662	0.054732	0.0716241	0.0573652	-0.000644829	0.054661	0.0728427	0.0945484	0.0276896	0.0838482	-0.0516762	-0.00018936	0.142299	0.0301741	0.00674612	0.0882184	0.045801	0.0599032	0.0538106	0.0570859	0.0455235	0.0452292	0.0376799	0.0265445	0.0909654	0.00206109	0.0272609	0.0535007	0.0287126	0.0797251	0.0505902	0.0212219	0.0406606	0.0230043	0.0231655	0.0574635
[truncated: 110 more columns]

## Sheet: S10
Table S10: 107 stemness phenotype-related genes and 186 immune phenotype-related genes
STEMNESS			IMMUNITY
Gene	logFC		Gene	logFC
ADAP2	0.904276		ABI3	1.43843
AIF1	1.9403		ADAP2	0.904276
ALOX5	0.482219		AIF1	1.9403
ALOX5AP	1.66424		ALOX5	0.482219
ARHGAP30	0.847434		AOAH	-0.612794
ARHGAP4	0.840719		ARHGAP18	0.265972
ARHGAP9	-0.149363		ARHGAP30	0.847434
ARPC1B	2.04421		ARHGAP9	-0.149363
B4GALT1	-0.230275		ARL11	1.27329
BATF	0.917525		ARPC1B	2.04421
BCL2A1	0.647079		BATF	0.917525
BCL7A	-0.858532		BTK	0.304064
C16orf54	0.458564		C16orf54	0.458564
C1orf162	0.160048		C1orf162	0.160048
C5AR1	0.681249		C1QA	3.41317
CACNA2D4	0.529204		C1QC	3.22735
CCR1	1.18024		C3AR1	1.37002
CCR5	1.04579		C5AR1	0.681249
CD14	2.23172		CACNA2D4	0.529204
CD300A	0.95218		CCR1	1.18024
CD300C	0.984325		CCR5	1.04579
CD33	0.64282		CCRL2	0.339989
CEBPB	1.33786		CD14	2.23172
CLEC2B	-0.296877		CD300A	0.95218
CLEC7A	0.330333		CD300C	0.984325
CMKLR1	0.6001		CD300LF	0.472016
CMTM7	-0.00497589		CD33	0.64282
CSF2RB	0.0786071		CD37	1.22352
CSF3R	0.529006		CD4	0.930046
CTSZ	1.90933		CD53	1.07214
CYTH4	1.09195		CD68	1.39581
DEF6	0.376146		CD84	0.960124
DENND2D	0.399605		CD86	1.03912
DOK3	0.197789		CEACAM4	-0.0263926
DSE	-0.371719		CLEC7A	0.330333
FAH	0.453443		CMKLR1	0.6001
FCER1G	1.96999		CMTM7	-0.00497589
FCGR2A	1.45209		CORO1A	1.0612
FCGR2B	1.2524		CSF2RB	0.0786071
FCGR3A	2.27545		CSF3R	0.529006
FERMT3	1.19608		CST7	-0.513209
FMNL1	-0.454476		CSTA	0.113475
FPR1	1.10988		CTSS	1.15211
FPR2	-0.121835		CTSZ	1.90933
GBGT1	-0.231099		CYBA	3.13069
GPSM3	0.788675		CYBB	1.11729
HAMP	1.12322		CYTH4	1.09195
HCK	0.81265		CYTIP	0.241545
HCLS1	1.47863		DAPP1	0.225871
HK3	0.510965		DEF6	0.376146
IFI30	1.97037		DENND2D	0.399605
IL10RA	0.332175		DOCK2	0.551699
IL4R	0.0178275		DSE	-0.371719
ITGAM	0.22074		FAH	0.453443
ITGB2	2.31919		FBP1	0.448517
KCNQ1	0.969263		FCER1G	1.96999
LAIR1	1.32245		FCGR1A	2.09631
LCP1	0.670229		FCGR2A	1.45209
LHFPL2	0.732616		FCGR2B	1.2524
LILRB1	0.119334		FCGR3A	2.27545
LILRB2	0.406158		FERMT3	1.19608
LILRB3	-0.690026		FMNL1	-0.454476
LRRC25	1.44471		FPR1	1.10988
MAFB	1.10959		FPR2	-0.121835
MAP3K8	-0.522582		GBGT1	-0.231099
MNDA	0.249793		GIMAP4	0.258825
MYO1F	1.04421		GIMAP6	0.175565
MYO1G	0.92985		GMFG	1.52874
NCF2	0.681468		GNGT2	0.444873
NCF4	0.825195		GPR141	0.051725
NCKAP1L	0.864298		GPR65	1.92675
NOD2	-0.0486042		GPSM3	0.788675
NPC2	2.20125		HAVCR2	0.788167
OSCAR	0.642276		HCK	0.81265
PARVG	1.22174		HCLS1	1.47863
PIK3R5	0.619156		HLA-DMA	1.30712
PLAUR	1.02547		HLA-DMB	1.68999
PLB1	-0.391478		HLA-DOA	0.984887
PSTPIP2	-0.337968		HLA-DPA1	2.43205
PTPN6	1.21655		HLA-DPB1	1.31552
RAC2	0.415453		HLA-DRA	2.54077
RASGRP4	0.00371548		HLA-DRB1	1.49105
RIPK3	-0.476969		IFI30	1.97037
RNASE2	1.03946		IL10	0.20701
RNASE3	0.0217935		IL10RA	0.332175
RNASET2	1.74334		IL16	-0.731518
RNF144B	-0.764292		IL4R	0.0178275
S100A11	2.49764		ITGAM	0.22074
SASH3	1.23541		ITGB2	2.31919
SERPINA1	1.32246		KCNQ1	0.969263
SH3TC1	0.820699		LAIR1	1.32245
SIGLEC9	1.02586		LAT2	0.88098
SIRPB2	-0.353091		LCP1	0.670229
SLC11A1	1.36693		LCP2	0.607697
SLC2A5	1.37194		LGALS9	1.86518
SNX20	0.509751		LHFPL2	0.732616
SPI1	2.02916		LILRB1	0.119334
STXBP2	0.443879		LILRB2	0.406158
SYK	1.04082		LILRB3	-0.690026
TGFBR2	-0.0325767		LILRB4	1.66517
TLR5	-0.245139		LRRC25	1.44471
TMEM106A	0.349389		LST1	1.61126
TNFRSF1B	0.645816		LY86	1.46456
TRIM38	0.601858		LY96	1.13203
TYMP	2.11875		LYN	0.325541
VAV1	0.680223		MAFB	1.10959
WAS	0.788873		MAP3K8	-0.522582
			MILR1	0.684559
			MNDA	0.249793
			MS4A4A	1.3226
			MS4A6A	2.39769
			MS4A7	1.3337
			MYO1F	1.04421
			NCF2	0.681468
			NCF4	0.825195
			NCKAP1L	0.864298
			NFAM1	0.879125
			NLRC4	-0.460806
			NPC2	2.20125
			OSCAR	0.642276
			PARVG	1.22174
			PIK3AP1	0.777271
			PIK3R5	0.619156
			PILRA	-0.407856
			PLAUR	1.02547
			PLB1	-0.391478
			PLBD1	0.034312
			PLCG2	-0.436207
			PLEK	0.328581
			PSTPIP2	-0.337968
			PTPN6	1.21655
			PTPN7	0.574552
			PTPRC	0.17641
			PYCARD	1.10504
			RAC2	0.415453
			RASGRP4	0.00371548
			RCSD1	0.343684
			RHOH	0.558537
			RIPK3	-0.476969
			RNASE2	1.03946
			RNASE3	0.0217935
			RNASE6	1.10327
			RNF144B	-0.764292
			SAMSN1	0.946461
			SASH3	1.23541
			SCIMP	1.20296
			SERPINA1	1.32246
			SH3TC1	0.820699
			SIGLEC7	1.55894
			SIGLEC9	1.02586
			SIRPB2	-0.353091
			SLA	0.784854
			SLAMF8	-0.53073
			SLC11A1	1.36693
			SLC2A5	1.37194
			SLC7A7	1.0896
			SNX20	0.509751
			SPI1	2.02916
			SRGN	1.02495
			ST14	0.973475
			STAC3	0.0369562
			STX11	-0.305905
			STXBP2	0.443879
			SYK	1.04082
			TBXAS1	1.14504
			TFEC	0.638536
			TGFBR2	-0.0325767
			THEMIS2	0.934763
			TLR1	0.581832
			TLR2	0.367811
			TLR5	-0.245139
			TLR8	0.540379
			TMEM106A	0.349389
			TNFAIP8	0.137664
			TNFAIP8L2	1.11583
			TNFRSF1B	0.645816
			TNFSF8	0.49201
			TRAF3IP3	0.103925
			TRIM38	0.601858
			TYMP	2.11875
			TYROBP	3.02688
			VAMP8	1.70318
			VAV1	0.680223
			VNN2	-0.221897
			VSIG4	2.41841
			WAS	0.788873

[truncated: 10 more sheets: S11, S12, S13, S14, S15, S16, S17, S18, S19, S20]
